# Supplementary material for: Systematic review of Mendelian randomization studies on antihypertensive drugs
Source: BMC Med. 2024 Nov 20;22:547. doi: 10.1186/s12916-024-03760-x (PMC11580643; doi:10.1186/s12916-024-03760-x)
Supplement: Supplementary file 2 — Additional file 2. Tables S1-S7. Table. S1– Criteria for evaluating the strength of evidence. Table. S2– Criteria for assessing risk of bias. Table. S3– Data extraction results. Table. S4– Strength of evidence evaluation results. Table. S5– Bias assessment results. Table. S6– Outcomes with more than two studies. Table S7– Literature research and screening results. [file 12916_2024_3760_MOESM2_ESM.xlsx]

## Sheet: Legends
Additional file 2
Table S1. Criteria for evaluating the strength of evidence
Table S2. Criteria for assessing risk of bias
Table S3. Data extraction results
Table S4. Strength of evidence evaluation results
Table S5. Bias assessment results
Table S6. Outcomes with more than two studies
Table S7. Literature research and screening results

## Sheet: Table S1-Strength criteria 
Table S1. Criteria for evaluating the strength of evidence
Step 1: Consider the significance of the main analysis result	Step 2: Assess directional consistency with sensitivity analysis results	Step 3: Evaluate the quality of the study (according to Table S5)	The overall strength of evidence
If there is a significant association after multiple testing	Consistent	High quality	Strong
If there is a significant association after multiple testing	Consistent	Low-to-moderate quality	Suggestive
If there is a significant association after multiple testing	Inconsistent or unclear	High quality	Suggestive
If there is a significant association after multiple testing	Inconsistent or unclear	Low-to-moderate quality	Unclear
If there is an association but not significant after multiple testing (i.e., p < 0.05)	Consistent	High quality	Suggestive
If there is an association but not significant after multiple testing (i.e., p < 0.05)	Consistent	Low-to-moderate quality	Unclear
If there is an association but not significant after multiple testing (i.e., p < 0.05)	Inconsistent or unclear	High quality	Unclear
If there is an association but not significant after multiple testing (i.e., p < 0.05)	Inconsistent or unclear	Low-to-moderate quality	Unclear
If there is a null association with sufficient power (i.e., p > 0.05 and power > 80%)	Consistent	High quality	Strong
If there is a null association with sufficient power (i.e., p > 0.05 and power > 80%)	Consistent	Low-to-moderate quality	Suggestive
If there is a null association with sufficient power (i.e., p > 0.05 and power > 80%)	Inconsistent or unclear	High quality	Suggestive
If there is a null association with sufficient power (i.e., p > 0.05 and power > 80%)	Inconsistent or unclear	Low-to-moderate quality	Unclear
If there is a null association with insufficient power (i.e. p > 0.05 and power < 80%)	/	/	Unclear

## Sheet: Table S2-Bias criteria
Table S2. Criteria for assessing risk of bias
Assumption 1 (Relevance): "The genetic variant must be associated with the exposure."
We checked the strength of the instruments: 1) whether the genetic instruments were strongly associated with the exposure (i.e., p < 5 × 10–8). 2) whether the F-statistic of the genetic instruments was greater than 10. If the study did not describe this criterion in the manuscript text, we searched the supplementary material for the genetic instruments used and calculated the approximated F-stati…
Assumption 2 (Independent): "The genetic variant should not associate with potential confounders in the exposure-outcome association."
We assessed the independence of the genetic variant by checking: 1) whether the study examined the genetic association with confounders using available data or curated databases (e.g., PhenoScanner), detected outlier SNPs by MR-PRESSO, or employed multivariable MR analysis. 2) whether the study controlled for population stratification or used ethnically homogenous populations. If the study met th…
Assumption 3 (Exclusion-restriction): "The genetic variant should influence the outcome only via the exposure."
Although A3 cannot be fully verified, we assessed this by checking: 1) whether the study conducted different MR analytic methods that rely on different assumptions, such as weighted median (majority valid), weighted mode (plurality valid), MR-Egger (instrument strength independent of direct effect) with pleiotropy test, MR-PRESSO, MRMix, MR-Robust, MR-RAPS, MR-Lasso, Cochran’Q test, leave-one-out…
Other considerations
As statistical power is crucial in MR studies, we also commented on the study statistical power, such as whether the study conducted power calculation and showed a sufficient power (>80%).
Quality of Study
The total score is obtained by summing up scores in all sections. The maximum score is 6. We considered a study of high quality if it has a total score of 4 or greater; a study with a score of less than 4 was considered to be of low-to-moderate quality.

## Sheet: Table S3-Extraction results
Table S3. Data extraction results
Antihypertensive drug class	Title	First author, year (PMID)	Study design (one / two-sample)	Exposure, unit	Ethnicity of included participants, exposure	Consortium/ Data source of exposure	Outcome	Ethnicity of included participants, outcome	Consortium/ Data source of outcome	Sample size of outcome (no. of case/ contol)	NSNP	Main analysis	IVW scale	IVW	Weighted median	Weighted mode	MR-Egger	MR-Egger Intercept	MR-PRESSO	Other sensitivity analysis
ACE inhibitors	ACE and Type 2 Diabetes Risk: A Mendelian Randomization Study	Pigeyre M, 2020 (PMID: 32019855)	Two-sample	per SD reduction in ACE concentration	Mixed	ORIGIN trial (Pigeyre et al., 2020)	Diabetes	European	DIAGRAM	26,676 cases / 132,532 controls	17	Inverse variance weighting (IVW)	Odds ratio (95% CI)	0.92 (0.89, 0.95)
ACE inhibitors	ACE and Type 2 Diabetes Risk: A Mendelian Randomization Study	Pigeyre M, 2020 (PMID: 32019855)	One-sample	ACE genetic risk score (GRS), per SD reduction in ACE concentration	European	UK Biobank	Fasting glucose, mmol/L	European	UK Biobank	341872	17	Inverse variance weighting (IVW)	Beta (95% CI)	-0.01 (-0.0094, -0.0008)
ACE inhibitors	ACE and Type 2 Diabetes Risk: A Mendelian Randomization Study	Pigeyre M, 2020 (PMID: 32019855)	One-sample	ACE genetic risk score (GRS), per SD reduction in ACE concentration	European	UK Biobank	HbA1c	European	UK Biobank	341872	17	Inverse variance weighting (IVW)	Beta (95% CI)	-0.02 (-0.0440, -0.0001)
CCBs	Assessing the role of blood pressure in amyotrophic lateral sclerosis: a Mendelian randomization study	Xia K, 2022 (PMID: 35172853)	Two-sample	per SD reduction in SBP	European	Meta-analysis: UK Biobank and ICBP (Evangelou E et al., 2018)	Amyotrophic lateral sclerosis (ALS)	European	Nicolas et al., 2018	20,806 cases / 59,804 controls	47	Inverse variance weighting (IVW)	Odds ratio (95% CI)	0.985 (0.971, 1.000)	0.987 (0.964, 1.011)		1.017 (0.970, 1.067)
Adrenergic neurone blockers	Association between antihypertensive drugs and hepatocellular carcinoma: A trans-ancestry and drug-target Mendelian randomization study	Wang Z, 2023 (PMID: 37005366)	Two-sample	per 1 mm Hg reduction in SBP	European	Meta-analysis: UK Biobank and ICBP (Evangelou E et al., 2018)	Hepatocellular carcinoma (HCC)	European	UK Biobank	168 cases / 372,016 controls	25	Inverse variance weighting (IVW)	Odds ratio (95% CI)	1.24 (1.03, 1.50)
Alpha-adrenoceptor blockers	Association between antihypertensive drugs and hepatocellular carcinoma: A trans-ancestry and drug-target Mendelian randomization study	Wang Z, 2023 (PMID: 37005366)	Two-sample	per 1 mm Hg reduction in SBP	European	Meta-analysis: UK Biobank and ICBP (Evangelou E et al., 2018)	Hepatocellular carcinoma (HCC)	European	UK Biobank	168 cases / 372,016 controls	27	Inverse variance weighting (IVW)	Odds ratio (95% CI)	1.03 (0.81, 1.31)
ARBs	Association between antihypertensive drugs and hepatocellular carcinoma: A trans-ancestry and drug-target Mendelian randomization study	Wang Z, 2023 (PMID: 37005366)	Two-sample	per 1 mm Hg reduction in SBP	European	Meta-analysis: UK Biobank and ICBP (Evangelou E et al., 2018)	Hepatocellular carcinoma (HCC)	European	UK Biobank	168 cases / 372,016 controls	9	Inverse variance weighting (IVW)	Odds ratio (95% CI)	1.48 (0.96, 2.28)
ACE inhibitors	Association between antihypertensive drugs and hepatocellular carcinoma: A trans-ancestry and drug-target Mendelian randomization study	Wang Z, 2023 (PMID: 37005366)	Two-sample	per 1 mm Hg reduction in SBP	European	Meta-analysis: UK Biobank and ICBP (Evangelou E et al., 2018)	Hepatocellular carcinoma (HCC)	European	UK Biobank	168 cases / 372,016 controls	7	Inverse variance weighting (IVW)	Odds ratio (95% CI)	1.04 (0.70, 1.55)
BBs	Association between antihypertensive drugs and hepatocellular carcinoma: A trans-ancestry and drug-target Mendelian randomization study	Wang Z, 2023 (PMID: 37005366)	Two-sample	per 1 mm Hg reduction in SBP	European	Meta-analysis: UK Biobank and ICBP (Evangelou E et al., 2018)	Hepatocellular carcinoma (HCC)	European	UK Biobank	168 cases / 372,016 controls	9	Inverse variance weighting (IVW)	Odds ratio (95% CI)	1.46 (1.12, 1.91)
CCBs	Association between antihypertensive drugs and hepatocellular carcinoma: A trans-ancestry and drug-target Mendelian randomization study	Wang Z, 2023 (PMID: 37005366)	Two-sample	per 1 mm Hg reduction in SBP	European	Meta-analysis: UK Biobank and ICBP (Evangelou E et al., 2018)	Hepatocellular carcinoma (HCC)	European	UK Biobank	168 cases / 372,016 controls	106	Inverse variance weighting (IVW)	Odds ratio (95% CI)	1.04 (0.94, 1.15)
Centrally acting antihypertensives	Association between antihypertensive drugs and hepatocellular carcinoma: A trans-ancestry and drug-target Mendelian randomization study	Wang Z, 2023 (PMID: 37005366)	Two-sample	per 1 mm Hg reduction in SBP	European	Meta-analysis: UK Biobank and ICBP (Evangelou E et al., 2018)	Hepatocellular carcinoma (HCC)	European	UK Biobank	168 cases / 372,016 controls	47	Inverse variance weighting (IVW)	Odds ratio (95% CI)	0.93 (0.79, 1.10)
Loop diuretics	Association between antihypertensive drugs and hepatocellular carcinoma: A trans-ancestry and drug-target Mendelian randomization study	Wang Z, 2023 (PMID: 37005366)	Two-sample	per 1 mm Hg reduction in SBP	European	Meta-analysis: UK Biobank and ICBP (Evangelou E et al., 2018)	Hepatocellular carcinoma (HCC)	European	UK Biobank	168 cases / 372,016 controls	29	Inverse variance weighting (IVW)	Odds ratio (95% CI)	0.69 (0.58, 0.82)
Renin inhibitors	Association between antihypertensive drugs and hepatocellular carcinoma: A trans-ancestry and drug-target Mendelian randomization study	Wang Z, 2023 (PMID: 37005366)	Two-sample	per 1 mm Hg reduction in SBP	European	Meta-analysis: UK Biobank and ICBP (Evangelou E et al., 2018)	Hepatocellular carcinoma (HCC)	European	UK Biobank	168 cases / 372,016 controls	2	Inverse variance weighting (IVW)	Odds ratio (95% CI)	0.60 (0.32, 1.13)
Thiazide diuretics	Association between antihypertensive drugs and hepatocellular carcinoma: A trans-ancestry and drug-target Mendelian randomization study	Wang Z, 2023 (PMID: 37005366)	Two-sample	per 1 mm Hg reduction in SBP	European	Meta-analysis: UK Biobank and ICBP (Evangelou E et al., 2018)	Hepatocellular carcinoma (HCC)	European	UK Biobank	168 cases / 372,016 controls	155	Inverse variance weighting (IVW)	Odds ratio (95% CI)	0.79 (0.73, 0.86)
Vasodilators	Association between antihypertensive drugs and hepatocellular carcinoma: A trans-ancestry and drug-target Mendelian randomization study	Wang Z, 2023 (PMID: 37005366)	Two-sample	per 1 mm Hg reduction in SBP	European	Meta-analysis: UK Biobank and ICBP (Evangelou E et al., 2018)	Hepatocellular carcinoma (HCC)	European	UK Biobank	168 cases / 372,016 controls	38	Inverse variance weighting (IVW)	Odds ratio (95% CI)	0.96 (0.80, 1.15)
Adrenergic neurone blockers	Association between antihypertensive drugs and hepatocellular carcinoma: A trans-ancestry and drug-target Mendelian randomization study	Wang Z, 2023 (PMID: 37005366)	Two-sample	per 1 mm Hg reduction in SBP	East Asian	Biobank Japan	Hepatocellular carcinoma (HCC)	East Asian	Biobank Japan	1,866 cases / 195,745 controls	26	Inverse variance weighting (IVW)	Odds ratio (95% CI)	1.42 (0.55, 3.63)
Alpha-adrenoceptor blockers	Association between antihypertensive drugs and hepatocellular carcinoma: A trans-ancestry and drug-target Mendelian randomization study	Wang Z, 2023 (PMID: 37005366)	Two-sample	per 1 mm Hg reduction in SBP	East Asian	Biobank Japan	Hepatocellular carcinoma (HCC)	East Asian	Biobank Japan	1,866 cases / 195,745 controls	26	Inverse variance weighting (IVW)	Odds ratio (95% CI)	1.34 (0.59, 3.06)
ACE inhibitors	Association between antihypertensive drugs and hepatocellular carcinoma: A trans-ancestry and drug-target Mendelian randomization study	Wang Z, 2023 (PMID: 37005366)	Two-sample	per 1 mm Hg reduction in SBP	East Asian	Biobank Japan	Hepatocellular carcinoma (HCC)	East Asian	Biobank Japan	1,866 cases / 195,745 controls	7	Inverse variance weighting (IVW)	Odds ratio (95% CI)	0.67 (0.10, 4.47)
BBs	Association between antihypertensive drugs and hepatocellular carcinoma: A trans-ancestry and drug-target Mendelian randomization study	Wang Z, 2023 (PMID: 37005366)	Two-sample	per 1 mm Hg reduction in SBP	East Asian	Biobank Japan	Hepatocellular carcinoma (HCC)	East Asian	Biobank Japan	1,866 cases / 195,745 controls	27	Inverse variance weighting (IVW)	Odds ratio (95% CI)	0.91 (0.41, 2.01)
CCBs	Association between antihypertensive drugs and hepatocellular carcinoma: A trans-ancestry and drug-target Mendelian randomization study	Wang Z, 2023 (PMID: 37005366)	Two-sample	per 1 mm Hg reduction in SBP	East Asian	Biobank Japan	Hepatocellular carcinoma (HCC)	East Asian	Biobank Japan	1,866 cases / 195,745 controls	94	Inverse variance weighting (IVW)	Odds ratio (95% CI)	1.31 (0.83, 2.08)
Centrally acting antihypertensives	Association between antihypertensive drugs and hepatocellular carcinoma: A trans-ancestry and drug-target Mendelian randomization study	Wang Z, 2023 (PMID: 37005366)	Two-sample	per 1 mm Hg reduction in SBP	East Asian	Biobank Japan	Hepatocellular carcinoma (HCC)	East Asian	Biobank Japan	1,866 cases / 195,745 controls	38	Inverse variance weighting (IVW)	Odds ratio (95% CI)	0.60 (0.31, 1.17)
Loop diuretics	Association between antihypertensive drugs and hepatocellular carcinoma: A trans-ancestry and drug-target Mendelian randomization study	Wang Z, 2023 (PMID: 37005366)	Two-sample	per 1 mm Hg reduction in SBP	East Asian	Biobank Japan	Hepatocellular carcinoma (HCC)	East Asian	Biobank Japan	1,866 cases / 195,745 controls	16	Inverse variance weighting (IVW)	Odds ratio (95% CI)	2.07 (0.60, 7.21)
PSDs and aldosterone antagonists	Association between antihypertensive drugs and hepatocellular carcinoma: A trans-ancestry and drug-target Mendelian randomization study	Wang Z, 2023 (PMID: 37005366)	Two-sample	per 1 mm Hg reduction in SBP	East Asian	Biobank Japan	Hepatocellular carcinoma (HCC)	East Asian	Biobank Japan	1,866 cases / 195,745 controls	30	Inverse variance weighting (IVW)	Odds ratio (95% CI)	0.77 (0.32, 1.84)
Thiazide diuretics	Association between antihypertensive drugs and hepatocellular carcinoma: A trans-ancestry and drug-target Mendelian randomization study	Wang Z, 2023 (PMID: 37005366)	Two-sample	per 1 mm Hg reduction in SBP	East Asian	Biobank Japan	Hepatocellular carcinoma (HCC)	East Asian	Biobank Japan	1,866 cases / 195,745 controls	105	Inverse variance weighting (IVW)	Odds ratio (95% CI)	0.60 (0.45, 0.82)
Vasodilators	Association between antihypertensive drugs and hepatocellular carcinoma: A trans-ancestry and drug-target Mendelian randomization study	Wang Z, 2023 (PMID: 37005366)	Two-sample	per 1 mm Hg reduction in SBP	East Asian	Biobank Japan	Hepatocellular carcinoma (HCC)	East Asian	Biobank Japan	1,866 cases / 195,745 controls	36	Inverse variance weighting (IVW)	Odds ratio (95% CI)	1.43 (0.65, 3.16)
ACE inhibitors	Association between blood pressure and different antihypertensive drugs with outcome after ischemic stroke: A Mendelian randomization study	Liu H, Zhang X, Zhou Y, 2023 (PMID: 37337369)	Two-sample	per 10 mm Hg reduction in SBP	European	Meta-analysis: UK Biobank and ICBP (Evangelou E et al., 2018)	3-month disability or death after ischemic stroke	European	Genetics of Ischemic Stroke Functional Outcome (GISCOME) network	6,021 cases	11	Inverse variance weighting (IVW)	Odds ratio (95% CI)	0.95 (0.76, 1.17)
ACE inhibitors	Association between blood pressure and different antihypertensive drugs with outcome after ischemic stroke: A Mendelian randomization study	Liu H, Zhang X, Zhou Y, 2023 (PMID: 37337369)	Two-sample	per 10 mm Hg reduction in SBP	European	Meta-analysis: UK Biobank and ICBP (Evangelou E et al., 2018)	3-month dependence or death after ischemic stroke	European	Genetics of Ischemic Stroke Functional Outcome (GISCOME) network	6,021 cases	11	Inverse variance weighting (IVW)	Odds ratio (95% CI)	0.76 (0.62, 0.94)	0.82 (0.63, 1.07)		0.91 (0.68, 1.19)	-0.05		IVW (Functional outcome of IS without adjustment for baseline NIHSS): 0.81 (0.68, 0.97); IVW (SNPs clumped at r2 < 0.1): 0.78 (0.63, 0.96)
CCBs	Association between blood pressure and different antihypertensive drugs with outcome after ischemic stroke: A Mendelian randomization study	Liu H, Zhang X, Zhou Y, 2023 (PMID: 37337369)	Two-sample	per 10 mm Hg reduction in SBP	European	Meta-analysis: UK Biobank and ICBP (Evangelou E et al., 2018)	3-month disability or death after ischemic stroke	European	Genetics of Ischemic Stroke Functional Outcome (GISCOME) network	6,021 cases	34	Inverse variance weighting (IVW)	Odds ratio (95% CI)	0.96 (0.89, 1.04)
CCBs	Association between blood pressure and different antihypertensive drugs with outcome after ischemic stroke: A Mendelian randomization study	Liu H, Zhang X, Zhou Y, 2023 (PMID: 37337369)	Two-sample	per 10 mm Hg reduction in SBP	European	Meta-analysis: UK Biobank and ICBP (Evangelou E et al., 2018)	3-month dependence or death after ischemic stroke	European	Genetics of Ischemic Stroke Functional Outcome (GISCOME) network	6,021 cases	34	Inverse variance weighting (IVW)	Odds ratio (95% CI)	0.89 (0.83, 0.97)	0.91 (0.82, 1.02)		0.84 (0.64, 1.11)	-0.008		IVW (Functional outcome of IS without adjustment for baseline NIHSS): 0.89 (0.83, 0.96); IVW (SNPs clumped at r2 < 0.1): 0.87 (0.77, 0.98)
BBs	Association between blood pressure and different antihypertensive drugs with outcome after ischemic stroke: A Mendelian randomization study	Liu H, Zhang X, Zhou Y, 2023 (PMID: 37337369)	Two-sample	per 10 mm Hg reduction in SBP	European	Meta-analysis: UK Biobank and ICBP (Evangelou E et al., 2018)	3-month disability or death after ischemic stroke	European	Genetics of Ischemic Stroke Functional Outcome (GISCOME) network	6,021 cases	7	Inverse variance weighting (IVW)	Odds ratio (95% CI)	0.97 (0.81, 1.16)
BBs	Association between blood pressure and different antihypertensive drugs with outcome after ischemic stroke: A Mendelian randomization study	Liu H, Zhang X, Zhou Y, 2023 (PMID: 37337369)	Two-sample	per 10 mm Hg reduction in SBP	European	Meta-analysis: UK Biobank and ICBP (Evangelou E et al., 2018)	3-month dependence or death after ischemic stroke	European	Genetics of Ischemic Stroke Functional Outcome (GISCOME) network	6,021 cases	7	Inverse variance weighting (IVW)	Odds ratio (95% CI)	1.02 (0.79, 1.31)
ARBs	Association between blood pressure and different antihypertensive drugs with outcome after ischemic stroke: A Mendelian randomization study	Liu H, Zhang X, Zhou Y, 2023 (PMID: 37337369)	Two-sample	per 10 mm Hg reduction in SBP	European	Meta-analysis: UK Biobank and ICBP (Evangelou E et al., 2018)	3-month disability or death after ischemic stroke	European	Genetics of Ischemic Stroke Functional Outcome (GISCOME) network	6,021 cases	1	Wald-ratio	Odds ratio (95% CI)	0.75 (0.52, 1.33)
ARBs	Association between blood pressure and different antihypertensive drugs with outcome after ischemic stroke: A Mendelian randomization study	Liu H, Zhang X, Zhou Y, 2023 (PMID: 37337369)	Two-sample	per 10 mm Hg reduction in SBP	European	Meta-analysis: UK Biobank and ICBP (Evangelou E et al., 2018)	3-month dependence or death after ischemic stroke	European	Genetics of Ischemic Stroke Functional Outcome (GISCOME) network	6,021 cases	1	Wald-ratio	Odds ratio (95% CI)	0.85 (0.59, 1.46)
Thiazide diuretics	Association between blood pressure and different antihypertensive drugs with outcome after ischemic stroke: A Mendelian randomization study	Liu H, Zhang X, Zhou Y, 2023 (PMID: 37337369)	Two-sample	per 10 mm Hg reduction in SBP	European	Meta-analysis: UK Biobank and ICBP (Evangelou E et al., 2018)	3-month disability or death after ischemic stroke	European	Genetics of Ischemic Stroke Functional Outcome (GISCOME) network	6,021 cases	5	Inverse variance weighting (IVW)	Odds ratio (95% CI)	0.91 (0.71, 1.17)
Thiazide diuretics	Association between blood pressure and different antihypertensive drugs with outcome after ischemic stroke: A Mendelian randomization study	Liu H, Zhang X, Zhou Y, 2023 (PMID: 37337369)	Two-sample	per 10 mm Hg reduction in SBP	European	Meta-analysis: UK Biobank and ICBP (Evangelou E et al., 2018)	3-month dependence or death after ischemic stroke	European	Genetics of Ischemic Stroke Functional Outcome (GISCOME) network	6,021 cases	5	Inverse variance weighting (IVW)	Odds ratio (95% CI)	1.05 (0.83, 1.32)
CCBs	Association Between Genetic Variation in Blood Pressure and Increased Lifetime Risk of Peripheral Artery Disease	Levin MG, 2021(PMID: 33853351)	Two-sample	per 10 mm Hg reduction in SBP	European	Gill D et al., 2019; Walker VM et al., 2020	Peripheral artery disease (PAD)	Mixed	The Million Veteran Program GWAS of PAD (Klarin et al., 2019)	31,307 cases / 211,753 controls	25	Inverse variance weighting (IVW)	Odds ratio (95% CI)	1.01 (0.908, 1.13)
Alpha-adrenoceptor blockers	Association Between Genetic Variation in Blood Pressure and Increased Lifetime Risk of Peripheral Artery Disease	Levin MG, 2021(PMID: 33853351)	Two-sample	per 10 mm Hg reduction in SBP	European	Gill D et al., 2019; Walker VM et al., 2020	Peripheral artery disease (PAD)	Mixed	The Million Veteran Program GWAS of PAD (Klarin et al., 2019)	31,307 cases / 211,753 controls	4	Inverse variance weighting (IVW)	Odds ratio (95% CI)	0.966 (0.689, 1.35)
Vasodilators	Association Between Genetic Variation in Blood Pressure and Increased Lifetime Risk of Peripheral Artery Disease	Levin MG, 2021(PMID: 33853351)	Two-sample	per 10 mm Hg reduction in SBP	European	Gill D et al., 2019; Walker VM et al., 2020	Peripheral artery disease (PAD)	Mixed	The Million Veteran Program GWAS of PAD (Klarin et al., 2019)	31,307 cases / 211,753 controls	4	Inverse variance weighting (IVW)	Odds ratio (95% CI)	0.958 (0.738, 1.24)
Renin inhibitors	Association Between Genetic Variation in Blood Pressure and Increased Lifetime Risk of Peripheral Artery Disease	Levin MG, 2021(PMID: 33853351)	Two-sample	per 10 mm Hg reduction in SBP	European	Gill D et al., 2019; Walker VM et al., 2020	Peripheral artery disease (PAD)	Mixed	The Million Veteran Program GWAS of PAD (Klarin et al., 2019)	31,307 cases / 211,753 controls	2	Inverse variance weighting (IVW)	Odds ratio (95% CI)	0.753 (0.515, 1.1)
BBs	Association Between Genetic Variation in Blood Pressure and Increased Lifetime Risk of Peripheral Artery Disease	Levin MG, 2021(PMID: 33853351)	Two-sample	per 10 mm Hg reduction in SBP	European	Gill D et al., 2019; Walker VM et al., 2020	Peripheral artery disease (PAD)	Mixed	The Million Veteran Program GWAS of PAD (Klarin et al., 2019)	31,307 cases / 211,753 controls	15	Inverse variance weighting (IVW)	Odds ratio (95% CI)	0.739 (0.649, 0.841)
Loop diuretics	Association Between Genetic Variation in Blood Pressure and Increased Lifetime Risk of Peripheral Artery Disease	Levin MG, 2021(PMID: 33853351)	Two-sample	per 10 mm Hg reduction in SBP	European	Gill D et al., 2019; Walker VM et al., 2020	Peripheral artery disease (PAD)	Mixed	The Million Veteran Program GWAS of PAD (Klarin et al., 2019)	31,307 cases / 211,753 controls	3	Inverse variance weighting (IVW)	Odds ratio (95% CI)	0.658 (0.478, 0.907)
Thiazide diuretics	Association Between Genetic Variation in Blood Pressure and Increased Lifetime Risk of Peripheral Artery Disease	Levin MG, 2021(PMID: 33853351)	Two-sample	per 10 mm Hg reduction in SBP	European	Gill D et al., 2019; Walker VM et al., 2020	Peripheral artery disease (PAD)	Mixed	The Million Veteran Program GWAS of PAD (Klarin et al., 2019)	31,307 cases / 211,753 controls	4	Inverse variance weighting (IVW)	Odds ratio (95% CI)	0.57 (0.414, 0.785)
ACE inhibitors	Association of antihypertensive drugs with COVID-19 outcomes: a drug-target Mendelian randomization study	Zhang K, 2023 (PMID: 38116083)	Two-sample	per 10 mm Hg reduction in SBP	European	Meta-analysis: UK Biobank and ICBP (Evangelou E et al., 2018)	COVID-19 susceptibility	European	COVID-19 Host Genetics Initiative, Round 7	122,616 cases / 2,475,240 controls	1	Wald-ratio	Odds ratio (95% CI)	1.007 (0.975, 1.041)
BBs	Association of antihypertensive drugs with COVID-19 outcomes: a drug-target Mendelian randomization study	Zhang K, 2023 (PMID: 38116083)	Two-sample	per 10 mm Hg reduction in SBP	European	Meta-analysis: UK Biobank and ICBP (Evangelou E et al., 2018)	COVID-19 susceptibility	European	COVID-19 Host Genetics Initiative, Round 7	122,616 cases / 2,475,240 controls	12	Inverse variance weighting (IVW)	Odds ratio (95% CI)	0.999 (0.988, 1.010)
CCBs	Association of antihypertensive drugs with COVID-19 outcomes: a drug-target Mendelian randomization study	Zhang K, 2023 (PMID: 38116083)	Two-sample	per 10 mm Hg reduction in SBP	European	Meta-analysis: UK Biobank and ICBP (Evangelou E et al., 2018)	COVID-19 susceptibility	European	COVID-19 Host Genetics Initiative, Round 7	122,616 cases / 2,475,240 controls	57	Inverse variance weighting (IVW)	Odds ratio (95% CI)	0.993 (0.988, 0.999)
ACE inhibitors	Association of antihypertensive drugs with COVID-19 outcomes: a drug-target Mendelian randomization study	Zhang K, 2023 (PMID: 38116083)	Two-sample	per 10 mm Hg reduction in SBP	European	Meta-analysis: UK Biobank and ICBP (Evangelou E et al., 2018)	COVID-19 hospitalization	European	COVID-19 Host Genetics Initiative, Round 7	32,519 cases / 2,062,805 controls	1	Wald-ratio	Odds ratio (95% CI)	1.019 (0.949, 1.094)
BBs	Association of antihypertensive drugs with COVID-19 outcomes: a drug-target Mendelian randomization study	Zhang K, 2023 (PMID: 38116083)	Two-sample	per 10 mm Hg reduction in SBP	European	Meta-analysis: UK Biobank and ICBP (Evangelou E et al., 2018)	COVID-19 hospitalization	European	COVID-19 Host Genetics Initiative, Round 7	32,519 cases / 2,062,805 controls	12	Inverse variance weighting (IVW)	Odds ratio (95% CI)	1.003 (0.982, 1.026)
CCBs	Association of antihypertensive drugs with COVID-19 outcomes: a drug-target Mendelian randomization study	Zhang K, 2023 (PMID: 38116083)	Two-sample	per 10 mm Hg reduction in SBP	European	Meta-analysis: UK Biobank and ICBP (Evangelou E et al., 2018)	COVID-19 hospitalization	European	COVID-19 Host Genetics Initiative, Round 7	32,519 cases / 2,062,805 controls	57	Inverse variance weighting (IVW)	Odds ratio (95% CI)	0.994 (0.982, 1.005)
ACE inhibitors	Association of antihypertensive drugs with COVID-19 outcomes: a drug-target Mendelian randomization study	Zhang K, 2023 (PMID: 38116083)	Two-sample	per 10 mm Hg reduction in SBP	European	Meta-analysis: UK Biobank and ICBP (Evangelou E et al., 2018)	COVID-19 severe disease	European	COVID-19 Host Genetics Initiative, Round 7	13,769 cases / 1,072,442 controls	1	Wald-ratio	Odds ratio (95% CI)	1.050 (0.948, 1.163)
BBs	Association of antihypertensive drugs with COVID-19 outcomes: a drug-target Mendelian randomization study	Zhang K, 2023 (PMID: 38116083)	Two-sample	per 10 mm Hg reduction in SBP	European	Meta-analysis: UK Biobank and ICBP (Evangelou E et al., 2018)	COVID-19 severe disease	European	COVID-19 Host Genetics Initiative, Round 7	13,769 cases / 1,072,442 controls	12	Inverse variance weighting (IVW)	Odds ratio (95% CI)	1.004 (0.964, 1.046)
CCBs	Association of antihypertensive drugs with COVID-19 outcomes: a drug-target Mendelian randomization study	Zhang K, 2023 (PMID: 38116083)	Two-sample	per 10 mm Hg reduction in SBP	European	Meta-analysis: UK Biobank and ICBP (Evangelou E et al., 2018)	COVID-19 severe disease	European	COVID-19 Host Genetics Initiative, Round 7	13,769 cases / 1,072,442 controls	57	Inverse variance weighting (IVW)	Odds ratio (95% CI)	1.000 (0.982, 1.020)
Alpha-adrenoceptor blockers	Association of antihypertensive drugs with fracture and bone mineral density: A comprehensive drug-target Mendelian randomization study	Huang X, 2023 (PMID: 37056679)	Two-sample	per 10 mm Hg reduction in SBP	European	Meta-analysis: UK Biobank and ICBP (Evangelou E et al., 2018)	Fracture	European	GEnetic Factors for Osteoporosis Consortium	53,184 cases / 373,611 controls	12	Inverse variance weighting (IVW)	Odds ratio (95% CI)	1.075 (0.946,1.223)
ACE inhibitors	Association of antihypertensive drugs with fracture and bone mineral density: A comprehensive drug-target Mendelian randomization study	Huang X, 2023 (PMID: 37056679)	Two-sample	per 10 mm Hg reduction in SBP	European	Meta-analysis: UK Biobank and ICBP (Evangelou E et al., 2018)	Fracture	European	GEnetic Factors for Osteoporosis Consortium	53,184 cases / 373,611 controls	5	Inverse variance weighting (IVW)	Odds ratio (95% CI)	1.158 (0.987,1.359)
ARBs	Association of antihypertensive drugs with fracture and bone mineral density: A comprehensive drug-target Mendelian randomization study	Huang X, 2023 (PMID: 37056679)	Two-sample	per 10 mm Hg reduction in SBP	European	Meta-analysis: UK Biobank and ICBP (Evangelou E et al., 2018)	Fracture	European	GEnetic Factors for Osteoporosis Consortium	53,184 cases / 373,611 controls	4	Inverse variance weighting (IVW)	Odds ratio (95% CI)	0.671 (0.538,0.838)
BBs	Association of antihypertensive drugs with fracture and bone mineral density: A comprehensive drug-target Mendelian randomization study	Huang X, 2023 (PMID: 37056679)	Two-sample	per 10 mm Hg reduction in SBP	European	Meta-analysis: UK Biobank and ICBP (Evangelou E et al., 2018)	Fracture	European	GEnetic Factors for Osteoporosis Consortium	53,184 cases / 373,611 controls	20	Inverse variance weighting (IVW)	Odds ratio (95% CI)	0.982 (0.908,1.063)
CCBs	Association of antihypertensive drugs with fracture and bone mineral density: A comprehensive drug-target Mendelian randomization study	Huang X, 2023 (PMID: 37056679)	Two-sample	per 10 mm Hg reduction in SBP	European	Meta-analysis: UK Biobank and ICBP (Evangelou E et al., 2018)	Fracture	European	GEnetic Factors for Osteoporosis Consortium	53,184 cases / 373,611 controls	64	Inverse variance weighting (IVW)	Odds ratio (95% CI)	1.072 (1.026,1.121)
Loop diuretics	Association of antihypertensive drugs with fracture and bone mineral density: A comprehensive drug-target Mendelian randomization study	Huang X, 2023 (PMID: 37056679)	Two-sample	per 10 mm Hg reduction in SBP	European	Meta-analysis: UK Biobank and ICBP (Evangelou E et al., 2018)	Fracture	European	GEnetic Factors for Osteoporosis Consortium	53,184 cases / 373,611 controls	9	Inverse variance weighting (IVW)	Odds ratio (95% CI)	1.087 (0.940,1.258)
PSDs	Association of antihypertensive drugs with fracture and bone mineral density: A comprehensive drug-target Mendelian randomization study	Huang X, 2023 (PMID: 37056679)	Two-sample	per 10 mm Hg reduction in SBP	European	Meta-analysis: UK Biobank and ICBP (Evangelou E et al., 2018)	Fracture	European	GEnetic Factors for Osteoporosis Consortium	53,184 cases / 373,611 controls	2	Inverse variance weighting (IVW)	Odds ratio (95% CI)	1.233 (0.932,1.629)
Thiazide diuretics	Association of antihypertensive drugs with fracture and bone mineral density: A comprehensive drug-target Mendelian randomization study	Huang X, 2023 (PMID: 37056679)	Two-sample	per 10 mm Hg reduction in SBP	European	Meta-analysis: UK Biobank and ICBP (Evangelou E et al., 2018)	Fracture	European	GEnetic Factors for Osteoporosis Consortium	53,184 cases / 373,611 controls	4	Inverse variance weighting (IVW)	Odds ratio (95% CI)	0.851 (0.642,1.128)
Alpha-adrenoceptor blockers	Association of antihypertensive drugs with fracture and bone mineral density: A comprehensive drug-target Mendelian randomization study	Huang X, 2023 (PMID: 37056679)	Two-sample	per 10 mm Hg reduction in SBP	European	Meta-analysis: UK Biobank and ICBP (Evangelou E et al., 2018)	Total body bone mineral density (TB-BMD)	European	GEnetic Factors for Osteoporosis Consortium	426824	12	Inverse variance weighting (IVW)	Beta (95% CI)	-0.075 (-0.190, 0.040)
ACE inhibitors	Association of antihypertensive drugs with fracture and bone mineral density: A comprehensive drug-target Mendelian randomization study	Huang X, 2023 (PMID: 37056679)	Two-sample	per 10 mm Hg reduction in SBP	European	Meta-analysis: UK Biobank and ICBP (Evangelou E et al., 2018)	Total body bone mineral density (TB-BMD)	European	GEnetic Factors for Osteoporosis Consortium	426824	5	Inverse variance weighting (IVW)	Beta (95% CI)	0.003 (-0.138, 0.144)
ARBs	Association of antihypertensive drugs with fracture and bone mineral density: A comprehensive drug-target Mendelian randomization study	Huang X, 2023 (PMID: 37056679)	Two-sample	per 10 mm Hg reduction in SBP	European	Meta-analysis: UK Biobank and ICBP (Evangelou E et al., 2018)	Total body bone mineral density (TB-BMD)	European	GEnetic Factors for Osteoporosis Consortium	426824	4	Inverse variance weighting (IVW)	Beta (95% CI)	0.358 (0.109, 0.607)
BBs	Association of antihypertensive drugs with fracture and bone mineral density: A comprehensive drug-target Mendelian randomization study	Huang X, 2023 (PMID: 37056679)	Two-sample	per 10 mm Hg reduction in SBP	European	Meta-analysis: UK Biobank and ICBP (Evangelou E et al., 2018)	Total body bone mineral density (TB-BMD)	European	GEnetic Factors for Osteoporosis Consortium	426824	20	Inverse variance weighting (IVW)	Beta (95% CI)	-0.015 (-0.084, 0.054)
CCBs	Association of antihypertensive drugs with fracture and bone mineral density: A comprehensive drug-target Mendelian randomization study	Huang X, 2023 (PMID: 37056679)	Two-sample	per 10 mm Hg reduction in SBP	European	Meta-analysis: UK Biobank and ICBP (Evangelou E et al., 2018)	Total body bone mineral density (TB-BMD)	European	GEnetic Factors for Osteoporosis Consortium	426824	64	Inverse variance weighting (IVW)	Beta (95% CI)	0.038 (-0.001, 0.076)
Loop diuretics	Association of antihypertensive drugs with fracture and bone mineral density: A comprehensive drug-target Mendelian randomization study	Huang X, 2023 (PMID: 37056679)	Two-sample	per 10 mm Hg reduction in SBP	European	Meta-analysis: UK Biobank and ICBP (Evangelou E et al., 2018)	Total body bone mineral density (TB-BMD)	European	GEnetic Factors for Osteoporosis Consortium	426824	9	Inverse variance weighting (IVW)	Beta (95% CI)	0.068 (-0.065, 0.202)
PSDs	Association of antihypertensive drugs with fracture and bone mineral density: A comprehensive drug-target Mendelian randomization study	Huang X, 2023 (PMID: 37056679)	Two-sample	per 10 mm Hg reduction in SBP	European	Meta-analysis: UK Biobank and ICBP (Evangelou E et al., 2018)	Total body bone mineral density (TB-BMD)	European	GEnetic Factors for Osteoporosis Consortium	426824	2	Inverse variance weighting (IVW)	Beta (95% CI)	-0.609 (-0.885, -0.333)
Thiazide diuretics	Association of antihypertensive drugs with fracture and bone mineral density: A comprehensive drug-target Mendelian randomization study	Huang X, 2023 (PMID: 37056679)	Two-sample	per 10 mm Hg reduction in SBP	European	Meta-analysis: UK Biobank and ICBP (Evangelou E et al., 2018)	Total body bone mineral density (TB-BMD)	European	GEnetic Factors for Osteoporosis Consortium	426824	4	Inverse variance weighting (IVW)	Beta (95% CI)	0.240 (0.012, 0.467)
Alpha-adrenoceptor blockers	Association of antihypertensive drugs with fracture and bone mineral density: A comprehensive drug-target Mendelian randomization study	Huang X, 2023 (PMID: 37056679)	Two-sample	per 10 mm Hg reduction in SBP	European	Meta-analysis: UK Biobank and ICBP (Evangelou E et al., 2018)	Estimated heel bone mineral density (eBMD)	European	GEnetic Factors for Osteoporosis Consortium	56284	12	Inverse variance weighting (IVW)	Beta (95% CI)	-0.030 (-0.088, 0.028)
ACE inhibitors	Association of antihypertensive drugs with fracture and bone mineral density: A comprehensive drug-target Mendelian randomization study	Huang X, 2023 (PMID: 37056679)	Two-sample	per 10 mm Hg reduction in SBP	European	Meta-analysis: UK Biobank and ICBP (Evangelou E et al., 2018)	Estimated heel bone mineral density (eBMD)	European	GEnetic Factors for Osteoporosis Consortium	56284	5	Inverse variance weighting (IVW)	Beta (95% CI)	-0.038 (-0.117, 0.040)
ARBs	Association of antihypertensive drugs with fracture and bone mineral density: A comprehensive drug-target Mendelian randomization study	Huang X, 2023 (PMID: 37056679)	Two-sample	per 10 mm Hg reduction in SBP	European	Meta-analysis: UK Biobank and ICBP (Evangelou E et al., 2018)	Estimated heel bone mineral density (eBMD)	European	GEnetic Factors for Osteoporosis Consortium	56284	4	Inverse variance weighting (IVW)	Beta (95% CI)	0.295 (0.212, 0.378)
BBs	Association of antihypertensive drugs with fracture and bone mineral density: A comprehensive drug-target Mendelian randomization study	Huang X, 2023 (PMID: 37056679)	Two-sample	per 10 mm Hg reduction in SBP	European	Meta-analysis: UK Biobank and ICBP (Evangelou E et al., 2018)	Estimated heel bone mineral density (eBMD)	European	GEnetic Factors for Osteoporosis Consortium	56284	20	Inverse variance weighting (IVW)	Beta (95% CI)	0.041 (0.010, 0.072)
CCBs	Association of antihypertensive drugs with fracture and bone mineral density: A comprehensive drug-target Mendelian randomization study	Huang X, 2023 (PMID: 37056679)	Two-sample	per 10 mm Hg reduction in SBP	European	Meta-analysis: UK Biobank and ICBP (Evangelou E et al., 2018)	Estimated heel bone mineral density (eBMD)	European	GEnetic Factors for Osteoporosis Consortium	56284	64	Inverse variance weighting (IVW)	Beta (95% CI)	-0.007 (-0.029, 0.014)
Loop diuretics	Association of antihypertensive drugs with fracture and bone mineral density: A comprehensive drug-target Mendelian randomization study	Huang X, 2023 (PMID: 37056679)	Two-sample	per 10 mm Hg reduction in SBP	European	Meta-analysis: UK Biobank and ICBP (Evangelou E et al., 2018)	Estimated heel bone mineral density (eBMD)	European	GEnetic Factors for Osteoporosis Consortium	56284	9	Inverse variance weighting (IVW)	Beta (95% CI)	-0.010 (-0.115, 0.094)
PSDs	Association of antihypertensive drugs with fracture and bone mineral density: A comprehensive drug-target Mendelian randomization study	Huang X, 2023 (PMID: 37056679)	Two-sample	per 10 mm Hg reduction in SBP	European	Meta-analysis: UK Biobank and ICBP (Evangelou E et al., 2018)	Estimated heel bone mineral density (eBMD)	European	GEnetic Factors for Osteoporosis Consortium	56284	2	Inverse variance weighting (IVW)	Beta (95% CI)	-0.050 (-0.128, 0.029)
Thiazide diuretics	Association of antihypertensive drugs with fracture and bone mineral density: A comprehensive drug-target Mendelian randomization study	Huang X, 2023 (PMID: 37056679)	Two-sample	per 10 mm Hg reduction in SBP	European	Meta-analysis: UK Biobank and ICBP (Evangelou E et al., 2018)	Estimated heel bone mineral density (eBMD)	European	GEnetic Factors for Osteoporosis Consortium	56284	4	Inverse variance weighting (IVW)	Beta (95% CI)	0.106 (0.031, 0.182)
BBs	Association of antihypertensive drugs with psoriasis: A trans-ancestry and drug-target Mendelian randomization study	Xu X, 2024 (PMID: 38360195)	Two-sample	SBP (unit not mentioned)	European	Meta-analysis: UK Biobank and ICBP (Evangelou E et al., 2018)	Psoriasis	European	FinnGen, Round 9	9,267 cases / 364,071 controls	9	Inverse variance weighting (IVW)	Odds ratio (95% CI)	1.0115 (0.9742, 1.0501)	1.0030 (0.9550, 1.053)	0.9730 (0.9164, 1.033)	1.1130 (0.9635, 1.286)			Simple mode: 1.0669 (0.9732,1.170)
CCBs	Association of antihypertensive drugs with psoriasis: A trans-ancestry and drug-target Mendelian randomization study	Xu X, 2024 (PMID: 38360195)	Two-sample	SBP (unit not mentioned)	European	Meta-analysis: UK Biobank and ICBP (Evangelou E et al., 2018)	Psoriasis	European	FinnGen, Round 9	9,267 cases / 364,071 controls	32	Inverse variance weighting (IVW)	Odds ratio (95% CI)	1.0072 (0.9851, 1.0298)	1.0170 (0.9822, 1.0530)	1.0148 (0.9732,1.0582)	1.0587 (0.9985, 1.1226)			Simple mode: 0.9695 (0.9068, 1.0366)
Loop diuretics	Association of antihypertensive drugs with psoriasis: A trans-ancestry and drug-target Mendelian randomization study	Xu X, 2024 (PMID: 38360195)	Two-sample	SBP (unit not mentioned)	European	Meta-analysis: UK Biobank and ICBP (Evangelou E et al., 2018)	Psoriasis	European	FinnGen, Round 9	9,267 cases / 364,071 controls	4	Inverse variance weighting (IVW)	Odds ratio (95% CI)	1.1349 (1.0511, 1.2253)	1.1226 (1.0221, 1.2329)	1.1073 (0.9804, 1.2505)	1.2480 (0.9046, 1.7218)			Simple mode: 1.1045 (0.9894, 1.2330)
Vasodilators	Association of antihypertensive drugs with psoriasis: A trans-ancestry and drug-target Mendelian randomization study	Xu X, 2024 (PMID: 38360195)	Two-sample	SBP (unit not mentioned)	European	Meta-analysis: UK Biobank and ICBP (Evangelou E et al., 2018)	Psoriasis	European	FinnGen, Round 9	9,267 cases / 364,071 controls	3	Inverse variance weighting (IVW)	Odds ratio (95% CI)	1.0182 (0.9307, 1.1140)	1.0298 (0.9194, 1.1534)	1.0427 (0.9047, 1.202)	0.6046 (0.1905, 1.9187)			Simple mode: 1.0427 (0.9120, 1.1920)
BBs	Association of antihypertensive drugs with psoriasis: A trans-ancestry and drug-target Mendelian randomization study	Xu X, 2024 (PMID: 38360195)	Two-sample	SBP (unit not mentioned)	East Asian	Biobank Japan	Psoriasis	East Asian	Biobank Japan	172,495,206 cases / 172,289 controls	3	Inverse variance weighting (IVW)	Odds ratio (95% CI)	1.0962 (0.7509, 1.6002)	1.0455 (0.6662, 1.6407)	1.0345 (0.6407, 1.6705)	2.8101 (0.0737, 7.1672)			Simple mode: 1.0283 (0.6280, 1.6839)
CCBs	Association of antihypertensive drugs with psoriasis: A trans-ancestry and drug-target Mendelian randomization study	Xu X, 2024 (PMID: 38360195)	Two-sample	SBP (unit not mentioned)	East Asian	Biobank Japan	Psoriasis	East Asian	Biobank Japan	172,495,206 cases / 172,289 controls	20	Inverse variance weighting (IVW)	Odds ratio (95% CI)	0.8035 (0.7047, 0.9162)	0.7760 (0.6458, 0.9324)	0.7451 (0.5512, 1.0073)	0.7857 (0.5189, 1.1897)			Simple mode: 0.7645 (0.5529, 1.0569)
Loop diuretics	Association of antihypertensive drugs with psoriasis: A trans-ancestry and drug-target Mendelian randomization study	Xu X, 2024 (PMID: 38360195)	Two-sample	SBP (unit not mentioned)	East Asian	Biobank Japan	Psoriasis	East Asian	Biobank Japan	172,495,206 cases / 172,289 controls	14	Inverse variance weighting (IVW)	Odds ratio (95% CI)	0.0037 (0.0001, 0.1634)	0.0432 (0.0002, 10.4875)	0.0671 (0.0001, 10.3941)	3.6380 (0.0002, 9.3648)			Simple mode: 0.0671 (0.0001, 10.3765)
CCBs	Blood pressure, calcium channel blockers, and the risk of prostate cancer: a Mendelian randomization study	Kazmi N, 2023 (PMID: 37178364)	Two-sample	per 10 mm Hg reduction in SBP	European	UK Biobank	Prostate cancer (all types)	European	PRACTICAL (Schumacher FR et al., 2018)	79,148 cases / 61,106 controls	16	Inverse variance weighting (IVW)	Odds ratio (95% CI)	1.22 (1.06, 1.42)
CCBs	Blood pressure, calcium channel blockers, and the risk of prostate cancer: a Mendelian randomization study	Kazmi N, 2023 (PMID: 37178364)	Two-sample	per 10 mm Hg reduction in SBP	European	UK Biobank	Prostate cancer (aggressive)	European	PRACTICAL (Schumacher FR et al., 2018)	79,148 cases / 61,106 controls	16	Inverse variance weighting (IVW)	Odds ratio (95% CI)	1.49 (1.18, 1.89)
Adrenergic neurone blockers	Effects of blood pressure and antihypertensive drugs on osteoarthritis: a mendelian randomized study	Zhang Y, Wang Y, 2023 (PMID: 37603265)	Two-sample	per 10 mm Hg reduction in SBP	European	Walker VM et al., 2020	All osteoarthritis (OA)	European	Genetics of Osteoarthritis (GO) Consortium	177,517 cases	11	Inverse variance weighting (IVW)	Odds ratio (95% CI)	0.584 (0.378, 0.902)	0.568 (0.304, 1.061)		1.700 (0.328, 8.823)	﻿-0.010
Alpha-adrenoceptor blockers	Effects of blood pressure and antihypertensive drugs on osteoarthritis: a mendelian randomized study	Zhang Y, Wang Y, 2023 (PMID: 37603265)	Two-sample	per 10 mm Hg reduction in SBP	European	Walker VM et al., 2020	All osteoarthritis (OA)	European	Genetics of Osteoarthritis (GO) Consortium	177,517 cases	23	Inverse variance weighting (IVW)	Odds ratio (95% CI)	0.893 (0.633, 1.261)	0.858 (0.558, 1.320)		1.002 (0.428, 2.347)	﻿-0.001
ACE inhibitors	Effects of blood pressure and antihypertensive drugs on osteoarthritis: a mendelian randomized study	Zhang Y, Wang Y, 2023 (PMID: 37603265)	Two-sample	per 10 mm Hg reduction in SBP	European	Walker VM et al., 2020	All osteoarthritis (OA)	European	Genetics of Osteoarthritis (GO) Consortium	177,517 cases	5	Inverse variance weighting (IVW)	Odds ratio (95% CI)	0.720 (0.431, 1.203)	0.744 (0.395, 1.402)		1.851 (0.013, 262.805)	﻿-0.008
ARBs	Effects of blood pressure and antihypertensive drugs on osteoarthritis: a mendelian randomized study	Zhang Y, Wang Y, 2023 (PMID: 37603265)	Two-sample	per 10 mm Hg reduction in SBP	European	Walker VM et al., 2020	All osteoarthritis (OA)	European	Genetics of Osteoarthritis (GO) Consortium	177,517 cases	7	Inverse variance weighting (IVW)	Odds ratio (95% CI)	1.281 (0.710, 2.312)	1.314 (0.583, 2.958)		1.717 (0.448, 6.587)	﻿-0.004
BBs	Effects of blood pressure and antihypertensive drugs on osteoarthritis: a mendelian randomized study	Zhang Y, Wang Y, 2023 (PMID: 37603265)	Two-sample	per 10 mm Hg reduction in SBP	European	Walker VM et al., 2020	All osteoarthritis (OA)	European	Genetics of Osteoarthritis (GO) Consortium	177,517 cases	36	Inverse variance weighting (IVW)	Odds ratio (95% CI)	1.164 (0.926, 1.463)	1.207 (0.863, 1.688)		1.214 (0.660, 2.232)	0.000
CCBs	Effects of blood pressure and antihypertensive drugs on osteoarthritis: a mendelian randomized study	Zhang Y, Wang Y, 2023 (PMID: 37603265)	Two-sample	per 10 mm Hg reduction in SBP	European	Walker VM et al., 2020	All osteoarthritis (OA)	European	Genetics of Osteoarthritis (GO) Consortium	177,517 cases	74	Inverse variance weighting (IVW)	Odds ratio (95% CI)	0.847 (0.708, 1.013)	0.866 (0.684, 1.097)		1.020 (0.671, 1.549)	﻿-0.002
Centrally acting antihypertensives	Effects of blood pressure and antihypertensive drugs on osteoarthritis: a mendelian randomized study	Zhang Y, Wang Y, 2023 (PMID: 37603265)	Two-sample	per 10 mm Hg reduction in SBP	European	Walker VM et al., 2020	All osteoarthritis (OA)	European	Genetics of Osteoarthritis (GO) Consortium	177,517 cases	26	Inverse variance weighting (IVW)	Odds ratio (95% CI)	0.849 (0.612, 1.178)	1.115 (0.733, 1.695)		1.631 (0.605, 4.398)	﻿-0.007
Loop diuretics	Effects of blood pressure and antihypertensive drugs on osteoarthritis: a mendelian randomized study	Zhang Y, Wang Y, 2023 (PMID: 37603265)	Two-sample	per 10 mm Hg reduction in SBP	European	Walker VM et al., 2020	All osteoarthritis (OA)	European	Genetics of Osteoarthritis (GO) Consortium	177,517 cases	6	Inverse variance weighting (IVW)	Odds ratio (95% CI)	1.358 (0.676, 2.730)	1.362 (0.603, 3.079)		3.743 (0.062, 225.439)	﻿-0.008
PSDs and aldosterone antagonists	Effects of blood pressure and antihypertensive drugs on osteoarthritis: a mendelian randomized study	Zhang Y, Wang Y, 2023 (PMID: 37603265)	Two-sample	per 10 mm Hg reduction in SBP	European	Walker VM et al., 2020	All osteoarthritis (OA)	European	Genetics of Osteoarthritis (GO) Consortium	177,517 cases	20	Inverse variance weighting (IVW)	Odds ratio (95% CI)	0.560 (0.406, 0.772)	0.463 (0.294, 0.729)		0.385 (0.209, 0.711)	0.005
Renin inhibitors	Effects of blood pressure and antihypertensive drugs on osteoarthritis: a mendelian randomized study	Zhang Y, Wang Y, 2023 (PMID: 37603265)	Two-sample	per 10 mm Hg reduction in SBP	European	Walker VM et al., 2020	All osteoarthritis (OA)	European	Genetics of Osteoarthritis (GO) Consortium	177,517 cases	3	Inverse variance weighting (IVW)	Odds ratio (95% CI)	1.308 (0.449, 3.811)	1.304 (0.000, 48052.475)		2.032 (0.231, 17.889)	﻿-0.005
Thiazide diuretics	Effects of blood pressure and antihypertensive drugs on osteoarthritis: a mendelian randomized study	Zhang Y, Wang Y, 2023 (PMID: 37603265)	Two-sample	per 10 mm Hg reduction in SBP	European	Walker VM et al., 2020	All osteoarthritis (OA)	European	Genetics of Osteoarthritis (GO) Consortium	177,517 cases	35	Inverse variance weighting (IVW)	Odds ratio (95% CI)	0.871 (0.636, 1.194)	1.024 (0.693, 1.514)		0.955 (0.500, 1.824)	﻿-0.001
Vasodilators	Effects of blood pressure and antihypertensive drugs on osteoarthritis: a mendelian randomized study	Zhang Y, Wang Y, 2023 (PMID: 37603265)	Two-sample	per 10 mm Hg reduction in SBP	European	Walker VM et al., 2020	All osteoarthritis (OA)	European	Genetics of Osteoarthritis (GO) Consortium	177,517 cases	38	Inverse variance weighting (IVW)	Odds ratio (95% CI)	0.753 (0.586, 0.969)	0.609 (0.432, 0.860)		0.941 (0.488, 1.817)	﻿-0.002
Adrenergic neurone blockers	Effects of blood pressure and antihypertensive drugs on osteoarthritis: a mendelian randomized study	Zhang Y, Wang Y, 2023 (PMID: 37603265)	Two-sample	per 10 mm Hg reduction in SBP	European	Walker VM et al., 2020	Hand osteoarthritis	European	Genetics of Osteoarthritis (GO) Consortium	20,901 cases	11	Inverse variance weighting (IVW)	Odds ratio (95% CI)	0.927 (0.212, 4.043)	0.781 (0.129, 4.727)		0.056 (0.000, 17.291)	0.027
Alpha-adrenoceptor blockers	Effects of blood pressure and antihypertensive drugs on osteoarthritis: a mendelian randomized study	Zhang Y, Wang Y, 2023 (PMID: 37603265)	Two-sample	per 10 mm Hg reduction in SBP	European	Walker VM et al., 2020	Hand osteoarthritis	European	Genetics of Osteoarthritis (GO) Consortium	20,901 cases	23	Inverse variance weighting (IVW)	Odds ratio (95% CI)	0.377 (0.162, 0.875)	0.629 (0.201, 1.965)		2.490 (0.352, 17.599)	-0.020
ACE inhibitors	Effects of blood pressure and antihypertensive drugs on osteoarthritis: a mendelian randomized study	Zhang Y, Wang Y, 2023 (PMID: 37603265)	Two-sample	per 10 mm Hg reduction in SBP	European	Walker VM et al., 2020	Hand osteoarthritis	European	Genetics of Osteoarthritis (GO) Consortium	20,901 cases	5	Inverse variance weighting (IVW)	Odds ratio (95% CI)	3.214 (0.821, 12.579)	4.042 (0.718, 22.764)		168.034 (0.000, 83999535.270)	-0.031
ARBs	Effects of blood pressure and antihypertensive drugs on osteoarthritis: a mendelian randomized study	Zhang Y, Wang Y, 2023 (PMID: 37603265)	Two-sample	per 10 mm Hg reduction in SBP	European	Walker VM et al., 2020	Hand osteoarthritis	European	Genetics of Osteoarthritis (GO) Consortium	20,901 cases	7	Inverse variance weighting (IVW)	Odds ratio (95% CI)	2.630 (0.558, 12.396)	2.556 (0.333, 19.616)		1.571 (0.046, 53.678)	0.008
BBs	Effects of blood pressure and antihypertensive drugs on osteoarthritis: a mendelian randomized study	Zhang Y, Wang Y, 2023 (PMID: 37603265)	Two-sample	per 10 mm Hg reduction in SBP	European	Walker VM et al., 2020	Hand osteoarthritis	European	Genetics of Osteoarthritis (GO) Consortium	20,901 cases	36	Inverse variance weighting (IVW)	Odds ratio (95% CI)	1.255 (0.692, 2.274)	1.862 (0.864, 4.014)		3.510 (0.757, 16.281)	-0.012
CCBs	Effects of blood pressure and antihypertensive drugs on osteoarthritis: a mendelian randomized study	Zhang Y, Wang Y, 2023 (PMID: 37603265)	Two-sample	per 10 mm Hg reduction in SBP	European	Walker VM et al., 2020	Hand osteoarthritis	European	Genetics of Osteoarthritis (GO) Consortium	20,901 cases	76	Inverse variance weighting (IVW)	Odds ratio (95% CI)	0.953 (0.611, 1.486)	0.985 (0.541, 1.792)		1.213 (0.423, 3.481)	-0.003
Centrally acting antihypertensives	Effects of blood pressure and antihypertensive drugs on osteoarthritis: a mendelian randomized study	Zhang Y, Wang Y, 2023 (PMID: 37603265)	Two-sample	per 10 mm Hg reduction in SBP	European	Walker VM et al., 2020	Hand osteoarthritis	European	Genetics of Osteoarthritis (GO) Consortium	20,901 cases	26	Inverse variance weighting (IVW)	Odds ratio (95% CI)	0.662 (0.284, 1.543)	0.786 (0.277, 2.228)		1.320 (0.089, 19.487)	-0.007
Loop diuretics	Effects of blood pressure and antihypertensive drugs on osteoarthritis: a mendelian randomized study	Zhang Y, Wang Y, 2023 (PMID: 37603265)	Two-sample	per 10 mm Hg reduction in SBP	European	Walker VM et al., 2020	Hand osteoarthritis	European	Genetics of Osteoarthritis (GO) Consortium	20,901 cases	7	Inverse variance weighting (IVW)	Odds ratio (95% CI)	0.882 (0.173, 4.493)	1.765 (0.250, 12.434)		35.116 (0.003, 363411.859)	-0.028
PSDs and aldosterone antagonists	Effects of blood pressure and antihypertensive drugs on osteoarthritis: a mendelian randomized study	Zhang Y, Wang Y, 2023 (PMID: 37603265)	Two-sample	per 10 mm Hg reduction in SBP	European	Walker VM et al., 2020	Hand osteoarthritis	European	Genetics of Osteoarthritis (GO) Consortium	20,901 cases	20	Inverse variance weighting (IVW)	Odds ratio (95% CI)	0.125 (0.045, 0.344)	0.066 (0.018, 0.246)		0.013 (0.002, 0.068)	0.032
Renin inhibitors	Effects of blood pressure and antihypertensive drugs on osteoarthritis: a mendelian randomized study	Zhang Y, Wang Y, 2023 (PMID: 37603265)	Two-sample	per 10 mm Hg reduction in SBP	European	Walker VM et al., 2020	Hand osteoarthritis	European	Genetics of Osteoarthritis (GO) Consortium	20,901 cases	3	Inverse variance weighting (IVW)	Odds ratio (95% CI)	1.293 (0.066, 25.298)	0.672 (0.003, 145.678)		0.151 (0.000, 69.169)	0.022
Thiazide diuretics	Effects of blood pressure and antihypertensive drugs on osteoarthritis: a mendelian randomized study	Zhang Y, Wang Y, 2023 (PMID: 37603265)	Two-sample	per 10 mm Hg reduction in SBP	European	Walker VM et al., 2020	Hand osteoarthritis	European	Genetics of Osteoarthritis (GO) Consortium	20,901 cases	35	Inverse variance weighting (IVW)	Odds ratio (95% CI)	0.382 (0.181, 0.807)	0.422 (0.146, 1.219)		0.539 (0.120, 2.423)	-0.004
Vasodilators	Effects of blood pressure and antihypertensive drugs on osteoarthritis: a mendelian randomized study	Zhang Y, Wang Y, 2023 (PMID: 37603265)	Two-sample	per 10 mm Hg reduction in SBP	European	Walker VM et al., 2020	Hand osteoarthritis	European	Genetics of Osteoarthritis (GO) Consortium	20,901 cases	39	Inverse variance weighting (IVW)	Odds ratio (95% CI)	1.129 (0.547, 2.331)	1.493 (0.566, 3.937)		1.870 (0.290, 12.067)	-0.005
Adrenergic neurone blockers	Effects of blood pressure and antihypertensive drugs on osteoarthritis: a mendelian randomized study	Zhang Y, Wang Y, 2023 (PMID: 37603265)	Two-sample	per 10 mm Hg reduction in SBP	European	Walker VM et al., 2020	Knee osteoarthritis	European	Genetics of Osteoarthritis (GO) Consortium	62,497 cases	11	Inverse variance weighting (IVW)	Odds ratio (95% CI)	0.280 (0.131, 0.599)	0.278 (0.096, 0.798)		4.966 (0.387, 63.789)	﻿-0.028
Alpha-adrenoceptor blockers	Effects of blood pressure and antihypertensive drugs on osteoarthritis: a mendelian randomized study	Zhang Y, Wang Y, 2023 (PMID: 37603265)	Two-sample	per 10 mm Hg reduction in SBP	European	Walker VM et al., 2020	Knee osteoarthritis	European	Genetics of Osteoarthritis (GO) Consortium	62,497 cases	23	Inverse variance weighting (IVW)	Odds ratio (95% CI)	0.846 (0.507, 1.413)	0.992 (0.539, 1.827)		1.807 (0.522, 6.249)	﻿-0.008
ACE inhibitors	Effects of blood pressure and antihypertensive drugs on osteoarthritis: a mendelian randomized study	Zhang Y, Wang Y, 2023 (PMID: 37603265)	Two-sample	per 10 mm Hg reduction in SBP	European	Walker VM et al., 2020	Knee osteoarthritis	European	Genetics of Osteoarthritis (GO) Consortium	62,497 cases	5	Inverse variance weighting (IVW)	Odds ratio (95% CI)	1.190 (0.533, 2.657)	1.222 (0.464, 3.213)		2.417 (0.001, 5802.645)	﻿-0.006
ARBs	Effects of blood pressure and antihypertensive drugs on osteoarthritis: a mendelian randomized study	Zhang Y, Wang Y, 2023 (PMID: 37603265)	Two-sample	per 10 mm Hg reduction in SBP	European	Walker VM et al., 2020	Knee osteoarthritis	European	Genetics of Osteoarthritis (GO) Consortium	62,497 cases	7	Inverse variance weighting (IVW)	Odds ratio (95% CI)	0.978 (0.388, 2.463)	0.833 (0.231, 2.996)		0.926 (0.112, 7.643)	0.001
BBs	Effects of blood pressure and antihypertensive drugs on osteoarthritis: a mendelian randomized study	Zhang Y, Wang Y, 2023 (PMID: 37603265)	Two-sample	per 10 mm Hg reduction in SBP	European	Walker VM et al., 2020	Knee osteoarthritis	European	Genetics of Osteoarthritis (GO) Consortium	62,497 cases	36	Inverse variance weighting (IVW)	Odds ratio (95% CI)	1.189 (0.871, 1.624)	1.130 (0.691, 1.849)		1.679 (0.739, 3.813)	﻿-0.004
CCBs	Effects of blood pressure and antihypertensive drugs on osteoarthritis: a mendelian randomized study	Zhang Y, Wang Y, 2023 (PMID: 37603265)	Two-sample	per 10 mm Hg reduction in SBP	European	Walker VM et al., 2020	Knee osteoarthritis	European	Genetics of Osteoarthritis (GO) Consortium	62,497 cases	78	Inverse variance weighting (IVW)	Odds ratio (95% CI)	1.017 (0.769, 1.345)	1.136 (0.791, 1.633)		1.417 (0.731, 2.745)	﻿-0.004
Centrally acting antihypertensives	Effects of blood pressure and antihypertensive drugs on osteoarthritis: a mendelian randomized study	Zhang Y, Wang Y, 2023 (PMID: 37603265)	Two-sample	per 10 mm Hg reduction in SBP	European	Walker VM et al., 2020	Knee osteoarthritis	European	Genetics of Osteoarthritis (GO) Consortium	62,497 cases	27	Inverse variance weighting (IVW)	Odds ratio (95% CI)	0.648 (0.385, 1.089)	0.739 (0.393, 1.388)		0.736 (0.142, 3.801)	﻿-0.001
Loop diuretics	Effects of blood pressure and antihypertensive drugs on osteoarthritis: a mendelian randomized study	Zhang Y, Wang Y, 2023 (PMID: 37603265)	Two-sample	per 10 mm Hg reduction in SBP	European	Walker VM et al., 2020	Knee osteoarthritis	European	Genetics of Osteoarthritis (GO) Consortium	62,497 cases	6	Inverse variance weighting (IVW)	Odds ratio (95% CI)	0.702 (0.245, 2.017)	0.661 (0.203, 2.147)		2.013 (0.004, 1073.629)	﻿-0.008
PSDs and aldosterone antagonists	Effects of blood pressure and antihypertensive drugs on osteoarthritis: a mendelian randomized study	Zhang Y, Wang Y, 2023 (PMID: 37603265)	Two-sample	per 10 mm Hg reduction in SBP	European	Walker VM et al., 2020	Knee osteoarthritis	European	Genetics of Osteoarthritis (GO) Consortium	62,497 cases	20	Inverse variance weighting (IVW)	Odds ratio (95% CI)	0.260 (0.155, 0.434)	0.167 (0.079, 0.353)		0.092 (0.035, 0.243)	0.014
Renin inhibitors	Effects of blood pressure and antihypertensive drugs on osteoarthritis: a mendelian randomized study	Zhang Y, Wang Y, 2023 (PMID: 37603265)	Two-sample	per 10 mm Hg reduction in SBP	European	Walker VM et al., 2020	Knee osteoarthritis	European	Genetics of Osteoarthritis (GO) Consortium	62,497 cases	3	Inverse variance weighting (IVW)	Odds ratio (95% CI)	0.412 (0.076, 2.218)	0.375 (0.013, 11.005)		1.302 (0.042, 40.363)	-0.012
Thiazide diuretics	Effects of blood pressure and antihypertensive drugs on osteoarthritis: a mendelian randomized study	Zhang Y, Wang Y, 2023 (PMID: 37603265)	Two-sample	per 10 mm Hg reduction in SBP	European	Walker VM et al., 2020	Knee osteoarthritis	European	Genetics of Osteoarthritis (GO) Consortium	62,497 cases	35	Inverse variance weighting (IVW)	Odds ratio (95% CI)	0.956 (0.554, 1.649)	0.749 (0.387, 1.450)		0.822 (0.269, 2.516)	0.002
Vasodilators	Effects of blood pressure and antihypertensive drugs on osteoarthritis: a mendelian randomized study	Zhang Y, Wang Y, 2023 (PMID: 37603265)	Two-sample	per 10 mm Hg reduction in SBP	European	Walker VM et al., 2020	Knee osteoarthritis	European	Genetics of Osteoarthritis (GO) Consortium	62,497 cases	40	Inverse variance weighting (IVW)	Odds ratio (95% CI)	0.787 (0.524, 1.181)	0.746 (0.438, 1.272)		1.321 (0.438, 3.985)	-0.005
Adrenergic neurone blockers	Effects of blood pressure and antihypertensive drugs on osteoarthritis: a mendelian randomized study	Zhang Y, Wang Y, 2023 (PMID: 37603265)	Two-sample	per 10 mm Hg reduction in SBP	European	Walker VM et al., 2020	Hip osteoarthritis	European	Genetics of Osteoarthritis (GO) Consortium	36,445 cases	11	Inverse variance weighting (IVW)	Odds ratio (95% CI)	0.710 (0.303, 1.667)	0.520 (0.163, 1.658)		1.215 (0.048, 30.766)	﻿-0.005
Alpha-adrenoceptor blockers	Effects of blood pressure and antihypertensive drugs on osteoarthritis: a mendelian randomized study	Zhang Y, Wang Y, 2023 (PMID: 37603265)	Two-sample	per 10 mm Hg reduction in SBP	European	Walker VM et al., 2020	Hip osteoarthritis	European	Genetics of Osteoarthritis (GO) Consortium	36,445 cases	20	Inverse variance weighting (IVW)	Odds ratio (95% CI)	0.500 (0.265, 0.943)	0.522 (0.217, 1.257)		0.615 (0.106, 3.574)	﻿-0.002
ACE inhibitors	Effects of blood pressure and antihypertensive drugs on osteoarthritis: a mendelian randomized study	Zhang Y, Wang Y, 2023 (PMID: 37603265)	Two-sample	per 10 mm Hg reduction in SBP	European	Walker VM et al., 2020	Hip osteoarthritis	European	Genetics of Osteoarthritis (GO) Consortium	36,445 cases	5	Inverse variance weighting (IVW)	Odds ratio (95% CI)	0.246 (0.088, 0.683)	0.272 (0.068, 1.084)		13.355 (0.001, 262856.997)	﻿-0.032
ARBs	Effects of blood pressure and antihypertensive drugs on osteoarthritis: a mendelian randomized study	Zhang Y, Wang Y, 2023 (PMID: 37603265)	Two-sample	per 10 mm Hg reduction in SBP	European	Walker VM et al., 2020	Hip osteoarthritis	European	Genetics of Osteoarthritis (GO) Consortium	36,445 cases	7	Inverse variance weighting (IVW)	Odds ratio (95% CI)	2.068 (0.602, 7.101)	1.635 (0.298, 8.984)		1.091 (0.054, 22.124)	0.010
BBs	Effects of blood pressure and antihypertensive drugs on osteoarthritis: a mendelian randomized study	Zhang Y, Wang Y, 2023 (PMID: 37603265)	Two-sample	per 10 mm Hg reduction in SBP	European	Walker VM et al., 2020	Hip osteoarthritis	European	Genetics of Osteoarthritis (GO) Consortium	36,445 cases	35	Inverse variance weighting (IVW)	Odds ratio (95% CI)	0.951 (0.603, 1.499)	0.762 (0.405, 1.434)		1.571 (0.464, 5.317)	-0.006
CCBs	Effects of blood pressure and antihypertensive drugs on osteoarthritis: a mendelian randomized study	Zhang Y, Wang Y, 2023 (PMID: 37603265)	Two-sample	per 10 mm Hg reduction in SBP	European	Walker VM et al., 2020	Hip osteoarthritis	European	Genetics of Osteoarthritis (GO) Consortium	36,445 cases	76	Inverse variance weighting (IVW)	Odds ratio (95% CI)	0.732 (0.522, 1.027)	0.815 (0.505, 1.314)		0.568 (0.255, 1.265)	0.003
Centrally acting antihypertensives	Effects of blood pressure and antihypertensive drugs on osteoarthritis: a mendelian randomized study	Zhang Y, Wang Y, 2023 (PMID: 37603265)	Two-sample	per 10 mm Hg reduction in SBP	European	Walker VM et al., 2020	Hip osteoarthritis	European	Genetics of Osteoarthritis (GO) Consortium	36,445 cases	25	Inverse variance weighting (IVW)	Odds ratio (95% CI)	1.242 (0.703, 2.195)	1.104 (0.496, 2.454)		8.364 (1.663, 42.063)	﻿-0.021
Loop diuretics	Effects of blood pressure and antihypertensive drugs on osteoarthritis: a mendelian randomized study	Zhang Y, Wang Y, 2023 (PMID: 37603265)	Two-sample	per 10 mm Hg reduction in SBP	European	Walker VM et al., 2020	Hip osteoarthritis	European	Genetics of Osteoarthritis (GO) Consortium	36,445 cases	7	Inverse variance weighting (IVW)	Odds ratio (95% CI)	0.777 (0.288, 2.095)	1.036 (0.285, 3.763)		0.974 (0.004, 239.015)	﻿-0.002
PSDs and aldosterone antagonists	Effects of blood pressure and antihypertensive drugs on osteoarthritis: a mendelian randomized study	Zhang Y, Wang Y, 2023 (PMID: 37603265)	Two-sample	per 10 mm Hg reduction in SBP	European	Walker VM et al., 2020	Hip osteoarthritis	European	Genetics of Osteoarthritis (GO) Consortium	36,445 cases	20	Inverse variance weighting (IVW)	Odds ratio (95% CI)	0.941 (0.493, 1.796)	1.236 (0.515, 2.967)		2.623 (0.769, 8.947)	﻿-0.014
Renin inhibitors	Effects of blood pressure and antihypertensive drugs on osteoarthritis: a mendelian randomized study	Zhang Y, Wang Y, 2023 (PMID: 37603265)	Two-sample	per 10 mm Hg reduction in SBP	European	Walker VM et al., 2020	Hip osteoarthritis	European	Genetics of Osteoarthritis (GO) Consortium	36,445 cases	3	Inverse variance weighting (IVW)	Odds ratio (95% CI)	0.687 (0.080, 5.893)	0.265 (0.002, 35.995)		3.057 (0.020, 456.428)	﻿-0.016
Thiazide diuretics	Effects of blood pressure and antihypertensive drugs on osteoarthritis: a mendelian randomized study	Zhang Y, Wang Y, 2023 (PMID: 37603265)	Two-sample	per 10 mm Hg reduction in SBP	European	Walker VM et al., 2020	Hip osteoarthritis	European	Genetics of Osteoarthritis (GO) Consortium	36,445 cases	35	Inverse variance weighting (IVW)	Odds ratio (95% CI)	0.915 (0.566, 1.477)	1.328 (0.653, 2.704)		1.000 (0.376, 2.659)	﻿-0.001
Vasodilators	Effects of blood pressure and antihypertensive drugs on osteoarthritis: a mendelian randomized study	Zhang Y, Wang Y, 2023 (PMID: 37603265)	Two-sample	per 10 mm Hg reduction in SBP	European	Walker VM et al., 2020	Hip osteoarthritis	European	Genetics of Osteoarthritis (GO) Consortium	36,445 cases	39	Inverse variance weighting (IVW)	Odds ratio (95% CI)	0.849 (0.522, 1.380)	0.872 (0.452, 1.679)		0.760 (0.212, 2.723)	0.001
ACE inhibitors	Evaluating the association between genetically proxied ACE inhibition and dementias	Nassan M, Daghlas I, 2023 (PMID: 37023267)	Two-sample	per SD reduction in ACE concentration	European	ORIGIN trial (Pigeyre et al., 2020)	Alzheimer’s disease (AD)	European	Céline Bellenguez et al., 2022	111,326 cases / 677,663 controls	15	Inverse variance weighting (IVW)	Odds ratio (95% CI)	1.07 (1.04, 1.10)	1.09 (1.06, 1.12)	1.08 (1.06, 1.11)	1.10 (1.04, 1.16)		1.07 (1.04, 1.10)	IVW (SNPs clumped at r2 < 0.01): 1.09 (1.06, 1.12)
ACE inhibitors	Evaluating the association between genetically proxied ACE inhibition and dementias	Nassan M, Daghlas I, 2023 (PMID: 37023267)	Two-sample	per SD reduction in ACE concentration	European	ORIGIN trial (Pigeyre et al., 2020)	Frontotemporal dementia (FTD)	European	Raffaele Ferrari et al., 2014	2,154 cases / 4,308 controls	6	Inverse variance weighting (IVW)	Odds ratio (95% CI)	1.16 (1.04, 1.29)	1.16 (1.03, 1.30)	1.16 (1.03, 1.31)	1.18 (0.96, 1.47)		1.16 (1.05, 1.27)	Wald ratio (SNPs clumped at r2 < 0.01): 1.17 (1.04, 1.32)
ACE inhibitors	Evaluating the association between genetically proxied ACE inhibition and dementias	Nassan M, Daghlas I, 2023 (PMID: 37023267)	Two-sample	per SD reduction in ACE concentration	European	ORIGIN trial (Pigeyre et al., 2020)	Lewy body dementia (LBD)	European	Ruth Chia et al., 2021	2,591 cases / 4,027 controls	11	Inverse variance weighting (IVW)	Odds ratio (95% CI)	1.03 (0.90, 1.18)
ACE inhibitors	Evaluating the association between genetically proxied ACE inhibition and dementias	Nassan M, Daghlas I, 2023 (PMID: 37023267)	Two-sample	per SD reduction in ACE concentration	European	ORIGIN trial (Pigeyre et al., 2020)	Vascular dementia (VD)	European	FinnGen	1,118 cases / 251,154 controls	13	Inverse variance weighting (IVW)	Odds ratio (95% CI)	0.90 (0.78, 1.03)
ACE inhibitors	Genetic proxies for antihypertensive drugs and mental disorders: Mendelian randomization study in European and East Asian populations	Fan B, 2024 (PMID: 38166843)	Two-sample	per 5 mm Hg reduction in SBP	European	Meta-analysis: UK Biobank and ICBP (Evangelou E et al., 2018)	Bipolar disorder	European	Psychiatric Genomics Consortium	41,917 cases / 371,549 controls	1	Wald-ratio	Odds ratio (95% CI)	1.43 (1.02, 2.00)
ACE inhibitors	Genetic proxies for antihypertensive drugs and mental disorders: Mendelian randomization study in European and East Asian populations	Fan B, 2024 (PMID: 38166843)	Two-sample	per 5 mm Hg reduction in SBP	European	Meta-analysis: UK Biobank and ICBP (Evangelou E et al., 2018)	Major depression disorder	European	Psychiatric Genomics Consortium	170,756 cases / 329,443 controls	1	Wald-ratio	Odds ratio (95% CI)	0.81 (0.69, 0.94)
ACE inhibitors	Genetic proxies for antihypertensive drugs and mental disorders: Mendelian randomization study in European and East Asian populations	Fan B, 2024 (PMID: 38166843)	Two-sample	per 5 mm Hg reduction in SBP	East Asian	Biobank Japan	Major depression disorder	East Asian	Psychiatric Genomics Consortium	15,771 cases / 178,777 controls	1	Wald-ratio	Odds ratio (95% CI)	1.27 (0.73, 2.22)
ACE inhibitors	Genetic proxies for antihypertensive drugs and mental disorders: Mendelian randomization study in European and East Asian populations	Fan B, 2024 (PMID: 38166843)	Two-sample	per 5 mm Hg reduction in SBP	European	Meta-analysis: UK Biobank and ICBP (Evangelou E et al., 2018)	Schizophrenia	European	Psychiatric Genomics Consortium	53,386 cases / 77,258 controls	1	Wald-ratio	Odds ratio (95% CI)	2.10 (1.54, 2.87)
ACE inhibitors	Genetic proxies for antihypertensive drugs and mental disorders: Mendelian randomization study in European and East Asian populations	Fan B, 2024 (PMID: 38166843)	Two-sample	per 5 mm Hg reduction in SBP	East Asian	Biobank Japan	Schizophrenia	East Asian	Psychiatric Genomics Consortium	22,778 cases / 35,362 controls	1	Wald-ratio	Odds ratio (95% CI)	2.51 (1.38, 4.58)
BBs	Genetic proxies for antihypertensive drugs and mental disorders: Mendelian randomization study in European and East Asian populations	Fan B, 2024 (PMID: 38166843)	Two-sample	per 5 mm Hg reduction in SBP	European	Meta-analysis: UK Biobank and ICBP (Evangelou E et al., 2018)	Bipolar disorder	European	Psychiatric Genomics Consortium	41,917 cases / 371,549 controls	6	Inverse variance weighting (IVW)	Odds ratio (95% CI)	1.07 (0.93, 1.23)	1.07 (0.90, 1.28)	1.08 (0.87, 1.35)
BBs	Genetic proxies for antihypertensive drugs and mental disorders: Mendelian randomization study in European and East Asian populations	Fan B, 2024 (PMID: 38166843)	Two-sample	per 5 mm Hg reduction in SBP	East Asian	Biobank Japan	Major depression disorder	East Asian	Psychiatric Genomics Consortium	170,756 cases / 329,443 controls	4	Inverse variance weighting (IVW)	Odds ratio (95% CI)	0.99 (0.69, 1.42)	0.84 (0.60, 1.16)	0.83 (0.58, 1.17)
BBs	Genetic proxies for antihypertensive drugs and mental disorders: Mendelian randomization study in European and East Asian populations	Fan B, 2024 (PMID: 38166843)	Two-sample	per 5 mm Hg reduction in SBP	European	Meta-analysis: UK Biobank and ICBP (Evangelou E et al., 2018)	Major depression disorder	European	Psychiatric Genomics Consortium	15,771 cases / 178,777 controls	6	Inverse variance weighting (IVW)	Odds ratio (95% CI)	1.05 (0.99, 1.12)	1.05 (0.96, 1.13)	1.07 (0.97, 1.18)
BBs	Genetic proxies for antihypertensive drugs and mental disorders: Mendelian randomization study in European and East Asian populations	Fan B, 2024 (PMID: 38166843)	Two-sample	per 5 mm Hg reduction in SBP	East Asian	Biobank Japan	Schizophrenia	East Asian	Psychiatric Genomics Consortium	53,386 cases / 77,258 controls	4	Inverse variance weighting (IVW)	Odds ratio (95% CI)	1.00 (0.78, 1.28)	0.93 (0.68, 1.28)	0.93 (0.66, 1.32)
BBs	Genetic proxies for antihypertensive drugs and mental disorders: Mendelian randomization study in European and East Asian populations	Fan B, 2024 (PMID: 38166843)	Two-sample	per 5 mm Hg reduction in SBP	European	Meta-analysis: UK Biobank and ICBP (Evangelou E et al., 2018)	Schizophrenia	European	Psychiatric Genomics Consortium	22,778 cases / 35,362 controls	6	Inverse variance weighting (IVW)	Odds ratio (95% CI)	0.97 (0.81, 1.16)	1.07 (0.89, 1.28)	1.04 (0.83, 1.30)
CCBs	Genetic proxies for antihypertensive drugs and mental disorders: Mendelian randomization study in European and East Asian populations	Fan B, 2024 (PMID: 38166843)	Two-sample	per 5 mm Hg reduction in SBP	European	Meta-analysis: UK Biobank and ICBP (Evangelou E et al., 2018)	Bipolar disorder	European	Psychiatric Genomics Consortium	41,917 cases / 371,549 controls	24	Inverse variance weighting (IVW)	Odds ratio (95% CI)	1.35 (1.18, 1.55)	1.30 (1.15, 1.48)	1.24 (1.08, 1.43)	0.87 (0.65, 1.17)		1.30 (1.14, 1.49)
CCBs	Genetic proxies for antihypertensive drugs and mental disorders: Mendelian randomization study in European and East Asian populations	Fan B, 2024 (PMID: 38166843)	Two-sample	per 5 mm Hg reduction in SBP	East Asian	Biobank Japan	Major depression disorder	East Asian	Psychiatric Genomics Consortium	170,756 cases / 329,443 controls	21	Inverse variance weighting (IVW)	Odds ratio (95% CI)	1.00 (0.90, 1.12)	1.02 (0.88, 1.19)	1.02 (0.82, 1.25)	1.21 (0.86, 1.69)
CCBs	Genetic proxies for antihypertensive drugs and mental disorders: Mendelian randomization study in European and East Asian populations	Fan B, 2024 (PMID: 38166843)	Two-sample	per 5 mm Hg reduction in SBP	European	Meta-analysis: UK Biobank and ICBP (Evangelou E et al., 2018)	Major depression disorder	European	Psychiatric Genomics Consortium	15,771 cases / 178,777 controls	24	Inverse variance weighting (IVW)	Odds ratio (95% CI)	1.02 (0.97, 1.07)	0.99 (0.94, 1.05)	0.99 (0.93, 1.05)	1.00 (0.88, 1.14)		1.01 (0.96, 1.06)
CCBs	Genetic proxies for antihypertensive drugs and mental disorders: Mendelian randomization study in European and East Asian populations	Fan B, 2024 (PMID: 38166843)	Two-sample	per 5 mm Hg reduction in SBP	East Asian	Biobank Japan	Schizophrenia	East Asian	Psychiatric Genomics Consortium	53,386 cases / 77,258 controls	21	Inverse variance weighting (IVW)	Odds ratio (95% CI)	1.27 (1.10, 1.46)	1.20 (1.00, 1.43)	1.17 (0.96, 1.43)	0.96 (0.62, 1.47)
CCBs	Genetic proxies for antihypertensive drugs and mental disorders: Mendelian randomization study in European and East Asian populations	Fan B, 2024 (PMID: 38166843)	Two-sample	per 5 mm Hg reduction in SBP	European	Meta-analysis: UK Biobank and ICBP (Evangelou E et al., 2018)	Schizophrenia	European	Psychiatric Genomics Consortium	22,778 cases / 35,362 controls	24	Inverse variance weighting (IVW)	Odds ratio (95% CI)	1.29 (1.13, 1.47)	1.25 (1.12, 1.39)	1.24 (1.10, 1.39)	0.94 (0.70, 1.27)		1.20 (1.09, 1.32)
CCBs	Genetic proxies for calcium channel blockers and cancer: a Mendelian randomization study	Fan B, 2023 (PMID: 37117874)	Two-sample	per SD reduction in SBP	European	Meta-analysis: UK Biobank and ICBP (Evangelou E et al., 2018)	Non-Hodgkin Lymphoma	European	Pan-Cancer	2,400 cases / 410,350 controls	8	Inverse variance weighting (IVW)	Odds ratio (95% CI)	0.86 (0.25, 2.94)
CCBs	Genetic proxies for calcium channel blockers and cancer: a Mendelian randomization study	Fan B, 2023 (PMID: 37117874)	Two-sample	per SD reduction in SBP	European	Meta-analysis: UK Biobank and ICBP (Evangelou E et al., 2018)	Melanoma	European	Pan-Cancer	6,777 cases / 410,350 controls	8	Inverse variance weighting (IVW)	Odds ratio (95% CI)	0.70 (0.33, 1.51)
CCBs	Genetic proxies for calcium channel blockers and cancer: a Mendelian randomization study	Fan B, 2023 (PMID: 37117874)	Two-sample	per SD reduction in SBP	European	Meta-analysis: UK Biobank and ICBP (Evangelou E et al., 2018)	Leukemia	European	Pan-Cancer	852 cases / 410,350 controls	8	Inverse variance weighting (IVW)	Odds ratio (95% CI)	0.23 (0.02, 2.92)
CCBs	Genetic proxies for calcium channel blockers and cancer: a Mendelian randomization study	Fan B, 2023 (PMID: 37117874)	Two-sample	per SD reduction in SBP	European	Meta-analysis: UK Biobank and ICBP (Evangelou E et al., 2018)	Thyroid	European	Pan-Cancer	762 cases / 410,350 controls	8	Inverse variance weighting (IVW)	Odds ratio (95% CI)	0.35 (0.04, 3.12)
CCBs	Genetic proxies for calcium channel blockers and cancer: a Mendelian randomization study	Fan B, 2023 (PMID: 37117874)	Two-sample	per SD reduction in SBP	European	Meta-analysis: UK Biobank and ICBP (Evangelou E et al., 2018)	Rectal cancer	European	Pan-Cancer	2,091 cases / 410,350 controls	8	Inverse variance weighting (IVW)	Odds ratio (95% CI)	1.27 (0.33, 4.83)
CCBs	Genetic proxies for calcium channel blockers and cancer: a Mendelian randomization study	Fan B, 2023 (PMID: 37117874)	Two-sample	per SD reduction in SBP	European	Meta-analysis: UK Biobank and ICBP (Evangelou E et al., 2018)	Pancreatic cancer	European	Pan-Cancer	663 cases / 410,350 controls	8	Inverse variance weighting (IVW)	Odds ratio (95% CI)	4.32 (0.32, 58.7)
CCBs	Genetic proxies for calcium channel blockers and cancer: a Mendelian randomization study	Fan B, 2023 (PMID: 37117874)	Two-sample	per SD reduction in SBP	European	Meta-analysis: UK Biobank and ICBP (Evangelou E et al., 2018)	Oral Cavity / Pharynx	European	Pan-Cancer	1,223 cases / 410,350 controls	8	Inverse variance weighting (IVW)	Odds ratio (95% CI)	0.57 (0.08, 4.07)
CCBs	Genetic proxies for calcium channel blockers and cancer: a Mendelian randomization study	Fan B, 2023 (PMID: 37117874)	Two-sample	per SD reduction in SBP	European	Meta-analysis: UK Biobank and ICBP (Evangelou E et al., 2018)	Kidney cancer	European	Pan-Cancer	1,338 cases / 410,350 controls	8	Inverse variance weighting (IVW)	Odds ratio (95% CI)	0.56 (0.1, 3.07)
CCBs	Genetic proxies for calcium channel blockers and cancer: a Mendelian randomization study	Fan B, 2023 (PMID: 37117874)	Two-sample	per SD reduction in SBP	European	Meta-analysis: UK Biobank and ICBP (Evangelou E et al., 2018)	Esophageal / stomach cancer	European	Pan-Cancer	1,091 cases / 410,350 controls	8	Inverse variance weighting (IVW)	Odds ratio (95% CI)	0.82 (0.13, 5.21)
CCBs	Genetic proxies for calcium channel blockers and cancer: a Mendelian randomization study	Fan B, 2023 (PMID: 37117874)	Two-sample	per SD reduction in SBP	European	Meta-analysis: UK Biobank and ICBP (Evangelou E et al., 2018)	Colon cancer	European	Pan-Cancer	3,793 cases / 410,350 controls	8	Inverse variance weighting (IVW)	Odds ratio (95% CI)	0.53 (0.19, 1.46)
CCBs	Genetic proxies for calcium channel blockers and cancer: a Mendelian randomization study	Fan B, 2023 (PMID: 37117874)	Two-sample	per SD reduction in SBP	European	Meta-analysis: UK Biobank and ICBP (Evangelou E et al., 2018)	Bladder cancer	European	Pan-Cancer	2,242 cases / 410,350 controls	8	Inverse variance weighting (IVW)	Odds ratio (95% CI)	1.07 (0.22, 5.16)
CCBs	Genetic proxies for calcium channel blockers and cancer: a Mendelian randomization study	Fan B, 2023 (PMID: 37117874)	Two-sample	per SD reduction in SBP	European	Meta-analysis: UK Biobank and ICBP (Evangelou E et al., 2018)	Endometrial cancer	European	Pan-Cancer	2,037 cases / 219,656 controls	8	Inverse variance weighting (IVW)	Odds ratio (95% CI)	0.87 (0.22, 3.4)
CCBs	Genetic proxies for calcium channel blockers and cancer: a Mendelian randomization study	Fan B, 2023 (PMID: 37117874)	Two-sample	per SD reduction in SBP	European	Meta-analysis: UK Biobank and ICBP (Evangelou E et al., 2018)	Cervical cancer	European	Pan-Cancer	6,563 cases / 219,656 controls	8	Inverse variance weighting (IVW)	Odds ratio (95% CI)	0.93 (0.48, 1.8)
CCBs	Genetic proxies for calcium channel blockers and cancer: a Mendelian randomization study	Fan B, 2023 (PMID: 37117874)	Two-sample	per SD reduction in SBP	European	Meta-analysis: UK Biobank and ICBP (Evangelou E et al., 2018)	Breast cancer	European	Pan-Cancer	17,881 cases / 219,656 controls	8	Inverse variance weighting (IVW)	Odds ratio (95% CI)	1.04 (0.68, 1.59)
CCBs	Genetic proxies for calcium channel blockers and cancer: a Mendelian randomization study	Fan B, 2023 (PMID: 37117874)	Two-sample	per SD reduction in SBP	European	Meta-analysis: UK Biobank and ICBP (Evangelou E et al., 2018)	Breast cancer	European	Breast Cancer Association Consortium (BCAC)	122,977 cases / 105,974 controls	8	Inverse variance weighting (IVW)	Odds ratio (95% CI)	0.85 (0.66, 1.1)
CCBs	Genetic proxies for calcium channel blockers and cancer: a Mendelian randomization study	Fan B, 2023 (PMID: 37117874)	Two-sample	per SD reduction in SBP	European	Meta-analysis: UK Biobank and ICBP (Evangelou E et al., 2018)	Breast cancer	European	Meta-analysis: Pan-Cancer and BCAC	140,858 cases / 325,630 controls	8	Inverse variance weighting (IVW)	Odds ratio (95% CI)	0.90 (0.72, 1.12)
CCBs	Genetic proxies for calcium channel blockers and cancer: a Mendelian randomization study	Fan B, 2023 (PMID: 37117874)	Two-sample	per SD reduction in SBP	European	Meta-analysis: UK Biobank and ICBP (Evangelou E et al., 2018)	Prostate cancer	European	Pan-Cancer	10,792 cases / 190,694 controls	8	Inverse variance weighting (IVW)	Odds ratio (95% CI)	1.03 (0.59, 1.82)
CCBs	Genetic proxies for calcium channel blockers and cancer: a Mendelian randomization study	Fan B, 2023 (PMID: 37117874)	Two-sample	per SD reduction in SBP	European	Meta-analysis: UK Biobank and ICBP (Evangelou E et al., 2018)	Prostate cancer	European	PRACTICAL (Schumacher FR et al., 2018)	79,148 cases / 61,106 controls	8	Inverse variance weighting (IVW)	Odds ratio (95% CI)	1.18 (0.59, 2.33)
CCBs	Genetic proxies for calcium channel blockers and cancer: a Mendelian randomization study	Fan B, 2023 (PMID: 37117874)	Two-sample	per SD reduction in SBP	European	Meta-analysis: UK Biobank and ICBP (Evangelou E et al., 2018)	Prostate cancer	European	Meta-analysis: Pan-Cancer and PRACTICAL	89,940 cases / 251,800 controls	8	Inverse variance weighting (IVW)	Odds ratio (95% CI)	1.09 (0.7, 1.68)
CCBs	Genetic proxies for calcium channel blockers and cancer: a Mendelian randomization study	Fan B, 2023 (PMID: 37117874)	Two-sample	per SD reduction in SBP	European	Meta-analysis: UK Biobank and ICBP (Evangelou E et al., 2018)	Lung cancer	European	Pan-Cancer	2,485 cases / 410,350 controls	8	Inverse variance weighting (IVW)	Odds ratio (95% CI)	0.72 (0.16, 3.21)
CCBs	Genetic proxies for calcium channel blockers and cancer: a Mendelian randomization study	Fan B, 2023 (PMID: 37117874)	Two-sample	per SD reduction in SBP	European	Meta-analysis: UK Biobank and ICBP (Evangelou E et al., 2018)	Lung cancer	European	International Lung Cancer Consortium (ILCCO) (McKay JD et al., 2017)	11,348 cases / 15,861 controls	8	Inverse variance weighting (IVW)	Odds ratio (95% CI)	1.15 (0.36, 3.65)
CCBs	Genetic proxies for calcium channel blockers and cancer: a Mendelian randomization study	Fan B, 2023 (PMID: 37117874)	Two-sample	per SD reduction in SBP	European	Meta-analysis: UK Biobank and ICBP (Evangelou E et al., 2018)	Lung cancer	European	Meta-analysis: Pan-Cancer and ILCCO	13,833 cases / 426,211 controls	8	Inverse variance weighting (IVW)	Odds ratio (95% CI)	0.97 (0.39, 2.42)
CCBs	Genetic proxies for calcium channel blockers and cancer: a Mendelian randomization study	Fan B, 2023 (PMID: 37117874)	Two-sample	per SD reduction in SBP	European	Meta-analysis: UK Biobank and ICBP (Evangelou E et al., 2018)	Ovarian cancer	European	Pan-Cancer	1,259 cases / 219,656 controls	8	Inverse variance weighting (IVW)	Odds ratio (95% CI)	0.44 (0.09, 2.09)
CCBs	Genetic proxies for calcium channel blockers and cancer: a Mendelian randomization study	Fan B, 2023 (PMID: 37117874)	Two-sample	per SD reduction in SBP	European	Meta-analysis: UK Biobank and ICBP (Evangelou E et al., 2018)	Ovarian cancer	European	Ovarian Cancer Association Consortium (OCAC)	25,509 cases / 40,941 controls	8	Inverse variance weighting (IVW)	Odds ratio (95% CI)	1.96 (1.05, 3.67)
CCBs	Genetic proxies for calcium channel blockers and cancer: a Mendelian randomization study	Fan B, 2023 (PMID: 37117874)	Two-sample	per SD reduction in SBP	European	Meta-analysis: UK Biobank and ICBP (Evangelou E et al., 2018)	Ovarian cancer	European	Meta-analysis: Pan-Cancer and OCAC	26,768 cases / 260,597 controls	8	Inverse variance weighting (IVW)	Odds ratio (95% CI)	1.11 (0.26, 4.67)
ACE inhibitors	Genetic susceptibility, elevated blood pressure, and risk of atrial fibrillation: a Mendelian randomization study	Nazarzadeh M, 2021 (PMID: 33663581)	Two-sample	per 10 mm Hg reduction in SBP	European	Meta-analysis: UK Biobank and ICBP (Evangelou E et al., 2018)	Atrial fibrillation	European	Nielsen JB et al., 2018	60,620 cases / 970,216 controls	1	Wald-ratio	Odds ratio (95% CI)	0.94 (0.74, 1.19)
ACE inhibitors	Genetic susceptibility, elevated blood pressure, and risk of atrial fibrillation: a Mendelian randomization study	Nazarzadeh M, 2021 (PMID: 33663581)	Two-sample	per 10 mm Hg reduction in SBP	European	Meta-analysis: UK Biobank and ICBP (Evangelou E et al., 2018)	Coronary heart disease	European	CARDIoGRAMplusC4D (Nikpay M et al., 2015)	60,801cases / 123,504 controls	1	Wald-ratio	Odds ratio (95% CI)	0.82 (0.41, 1.62)
BBs	Genetic susceptibility, elevated blood pressure, and risk of atrial fibrillation: a Mendelian randomization study	Nazarzadeh M, 2021 (PMID: 33663581)	Two-sample	per 10 mm Hg reduction in SBP	European	Meta-analysis: UK Biobank and ICBP (Evangelou E et al., 2018)	Atrial fibrillation	European	CARDIoGRAMplusC4D (Nikpay M et al., 2015)	60,620 cases / 970,216 controls	6	Inverse variance weighting (IVW)	Odds ratio (95% CI)	0.66 (0.53, 0.82)
BBs	Genetic susceptibility, elevated blood pressure, and risk of atrial fibrillation: a Mendelian randomization study	Nazarzadeh M, 2021 (PMID: 33663581)	Two-sample	per 10 mm Hg reduction in SBP	European	Meta-analysis: UK Biobank and ICBP (Evangelou E et al., 2018)	Coronary heart disease	European	CARDIoGRAMplusC4D (Nikpay M et al., 2015)	60,801cases / 123,504 controls	6	Inverse variance weighting (IVW)	Odds ratio (95% CI)	0.56 (0.41, 0.77)
CCBs	Genetic susceptibility, elevated blood pressure, and risk of atrial fibrillation: a Mendelian randomization study	Nazarzadeh M, 2021 (PMID: 33663581)	Two-sample	per 10 mm Hg reduction in SBP	European	Meta-analysis: UK Biobank and ICBP (Evangelou E et al., 2018)	Atrial fibrillation	European	Nielsen JB et al., 2018	60,620 cases / 970,216 controls	24	Inverse variance weighting (IVW)	Odds ratio (95% CI)	0.57 (0.49, 0.66)
CCBs	Genetic susceptibility, elevated blood pressure, and risk of atrial fibrillation: a Mendelian randomization study	Nazarzadeh M, 2021 (PMID: 33663581)	Two-sample	per 10 mm Hg reduction in SBP	European	Meta-analysis: UK Biobank and ICBP (Evangelou E et al., 2018)	Coronary heart disease	European	CARDIoGRAMplusC4D (Nikpay M et al., 2015)	60,801cases / 123,504 controls	24	Inverse variance weighting (IVW)	Odds ratio (95% CI)	0.64 (0.53, 0.77)
ACE inhibitors	Genetically determined blood pressure, antihypertensive drug classes, and frailty: A Mendelian randomization study	Zhuang Z, 2024 (PMID: 38725159)	One-sample	per 10 mm Hg reduction in SBP	European	UK Biobank	Frailty index (pre-frail v.s. non-frail)	European	UK Biobank	298618	1	Two-stage predictor substitution method	Relative risk ratio (95% CI)	0.72 (0.39, 1.33)
BBs	Genetically determined blood pressure, antihypertensive drug classes, and frailty: A Mendelian randomization study	Zhuang Z, 2024 (PMID: 38725159)	One-sample	per 10 mm Hg reduction in SBP	European	UK Biobank	Frailty index (pre-frail v.s. non-frail)	European	UK Biobank	298618	20	Two-stage predictor substitution method	Relative risk ratio (95% CI)	0.76 (0.65, 0.90)
CCBs	Genetically determined blood pressure, antihypertensive drug classes, and frailty: A Mendelian randomization study	Zhuang Z, 2024 (PMID: 38725159)	One-sample	per 10 mm Hg reduction in SBP	European	UK Biobank	Frailty index (pre-frail v.s. non-frail)	European	UK Biobank	298618	70	Two-stage predictor substitution method	Relative risk ratio (95% CI)	0.83 (0.72, 0.95)
Thiazide diuretics	Genetically determined blood pressure, antihypertensive drug classes, and frailty: A Mendelian randomization study	Zhuang Z, 2024 (PMID: 38725159)	One-sample	per 10 mm Hg reduction in SBP	European	UK Biobank	Frailty index (pre-frail v.s. non-frail)	European	UK Biobank	298618	5	Two-stage predictor substitution method	Relative risk ratio (95% CI)	0.74 (0.53, 1.03)
ACE inhibitors	Genetically determined blood pressure, antihypertensive drug classes, and frailty: A Mendelian randomization study	Zhuang Z, 2024 (PMID: 38725159)	One-sample	per 10 mm Hg reduction in SBP	European	UK Biobank	Frailty index (frail v.s. non-frail)	European	UK Biobank	298618	1	Two-stage predictor substitution method	Relative risk ratio (95% CI)	0.46 (0.09, 2.31)
BBs	Genetically determined blood pressure, antihypertensive drug classes, and frailty: A Mendelian randomization study	Zhuang Z, 2024 (PMID: 38725159)	One-sample	per 10 mm Hg reduction in SBP	European	UK Biobank	Frailty index (frail v.s. non-frail)	European	UK Biobank	298618	20	Two-stage predictor substitution method	Relative risk ratio (95% CI)	0.62 (0.40, 0.97)
CCBs	Genetically determined blood pressure, antihypertensive drug classes, and frailty: A Mendelian randomization study	Zhuang Z, 2024 (PMID: 38725159)	One-sample	per 10 mm Hg reduction in SBP	European	UK Biobank	Frailty index (frail v.s. non-frail)	European	UK Biobank	298618	70	Two-stage predictor substitution method	Relative risk ratio (95% CI)	0.87 (0.60, 1.24)
Thiazide diuretics	Genetically determined blood pressure, antihypertensive drug classes, and frailty: A Mendelian randomization study	Zhuang Z, 2024 (PMID: 38725159)	One-sample	per 10 mm Hg reduction in SBP	European	UK Biobank	Frailty index (frail v.s. non-frail)	European	UK Biobank	298618	5	Two-stage predictor substitution method	Relative risk ratio (95% CI)	0.61 (0.25, 1.49)
ACE inhibitors	Genetically determined blood pressure, antihypertensive drug classes, and frailty: A Mendelian randomization study	Zhuang Z, 2024 (PMID: 38725159)	One-sample	per 5 mm Hg reduction in DBP	European	UK Biobank	Frailty index (pre-frail v.s. non-frail)	European	UK Biobank	298618	2	Two-stage predictor substitution method	Relative risk ratio (95% CI)	0.76 (0.52, 1.11)
BBs	Genetically determined blood pressure, antihypertensive drug classes, and frailty: A Mendelian randomization study	Zhuang Z, 2024 (PMID: 38725159)	One-sample	per 5 mm Hg reduction in DBP	European	UK Biobank	Frailty index (pre-frail v.s. non-frail)	European	UK Biobank	298618	40	Two-stage predictor substitution method	Relative risk ratio (95% CI)	0.83 (0.74, 0.92)
CCBs	Genetically determined blood pressure, antihypertensive drug classes, and frailty: A Mendelian randomization study	Zhuang Z, 2024 (PMID: 38725159)	One-sample	per 5 mm Hg reduction in DBP	European	UK Biobank	Frailty index (pre-frail v.s. non-frail)	European	UK Biobank	298618	71	Two-stage predictor substitution method	Relative risk ratio (95% CI)	0.83 (0.73, 0.94)
Thiazide diuretics	Genetically determined blood pressure, antihypertensive drug classes, and frailty: A Mendelian randomization study	Zhuang Z, 2024 (PMID: 38725159)	One-sample	per 5 mm Hg reduction in DBP	European	UK Biobank	Frailty index (pre-frail v.s. non-frail)	European	UK Biobank	298618	3	Two-stage predictor substitution method	Relative risk ratio (95% CI)	0.71 (0.51, 0.99)
ACE inhibitors	Genetically determined blood pressure, antihypertensive drug classes, and frailty: A Mendelian randomization study	Zhuang Z, 2024 (PMID: 38725159)	One-sample	per 5 mm Hg reduction in DBP	European	UK Biobank	Frailty index (frail v.s. non-frail)	European	UK Biobank	298618	2	Two-stage predictor substitution method	Relative risk ratio (95% CI)	0.60 (0.22, 1.62)
BBs	Genetically determined blood pressure, antihypertensive drug classes, and frailty: A Mendelian randomization study	Zhuang Z, 2024 (PMID: 38725159)	One-sample	per 5 mm Hg reduction in DBP	European	UK Biobank	Frailty index (frail v.s. non-frail)	European	UK Biobank	298618	40	Two-stage predictor substitution method	Relative risk ratio (95% CI)	0.69 (0.52, 0.92)
CCBs	Genetically determined blood pressure, antihypertensive drug classes, and frailty: A Mendelian randomization study	Zhuang Z, 2024 (PMID: 38725159)	One-sample	per 5 mm Hg reduction in DBP	European	UK Biobank	Frailty index (frail v.s. non-frail)	European	UK Biobank	298618	71	Two-stage predictor substitution method	Relative risk ratio (95% CI)	0.90 (0.64, 1.26)
Thiazide diuretics	Genetically determined blood pressure, antihypertensive drug classes, and frailty: A Mendelian randomization study	Zhuang Z, 2024 (PMID: 38725159)	One-sample	per 5 mm Hg reduction in DBP	European	UK Biobank	Frailty index (frail v.s. non-frail)	European	UK Biobank	298618	3	Two-stage predictor substitution method	Relative risk ratio (95% CI)	0.61 (0.25, 1.47)
BBs	Genetically determined blood pressure, antihypertensive drug classes, and risk of stroke subtypes	Georgakis MK, Gill D, 2020 (PMID: 32611631)	Two-sample	per 10 mm Hg reduction in SBP	European	Meta-analysis: UK Biobank and ICBP (Evangelou E et al., 2018)	Stroke	European	MEGASTROKE	67,162 cases / 454,450 controls	8	Inverse variance weighting (IVW)	Odds ratio (95% CI)	1.00 (0.84. 1.18)
CCBs	Genetically determined blood pressure, antihypertensive drug classes, and risk of stroke subtypes	Georgakis MK, Gill D, 2020 (PMID: 32611631)	Two-sample	per 10 mm Hg reduction in SBP	European	Meta-analysis: UK Biobank and ICBP (Evangelou E et al., 2018)	Stroke	European	MEGASTROKE	67,162 cases / 454,450 controls	60	Inverse variance weighting (IVW)	Odds ratio (95% CI)	0.69 (0.64, 0.74)
BBs	Genetically determined blood pressure, antihypertensive drug classes, and risk of stroke subtypes	Georgakis MK, Gill D, 2020 (PMID: 32611631)	Two-sample	per 10 mm Hg reduction in SBP	European	Meta-analysis: UK Biobank and ICBP (Evangelou E et al., 2018)	Ischemic stroke	European	MEGASTROKE	67,162 cases / 454,450 controls	8	Inverse variance weighting (IVW)	Odds ratio (95% CI)	1.02 (0.86. 1.22)
CCBs	Genetically determined blood pressure, antihypertensive drug classes, and risk of stroke subtypes	Georgakis MK, Gill D, 2020 (PMID: 32611631)	Two-sample	per 10 mm Hg reduction in SBP	European	Meta-analysis: UK Biobank and ICBP (Evangelou E et al., 2018)	Ischemic stroke	European	MEGASTROKE	67,162 cases / 454,450 controls	60	Inverse variance weighting (IVW)	Odds ratio (95% CI)	0.71 (0.65, 0.76)
BBs	Genetically determined blood pressure, antihypertensive drug classes, and risk of stroke subtypes	Georgakis MK, Gill D, 2020 (PMID: 32611631)	Two-sample	per 10 mm Hg reduction in SBP	European	Meta-analysis: UK Biobank and ICBP (Evangelou E et al., 2018)	Large artery stroke	European	MEGASTROKE	67,162 cases / 454,450 controls	8	Inverse variance weighting (IVW)	Odds ratio (95% CI)	0.89 (0.57, 1.37)
CCBs	Genetically determined blood pressure, antihypertensive drug classes, and risk of stroke subtypes	Georgakis MK, Gill D, 2020 (PMID: 32611631)	Two-sample	per 10 mm Hg reduction in SBP	European	Meta-analysis: UK Biobank and ICBP (Evangelou E et al., 2018)	Large artery stroke	European	MEGASTROKE	67,162 cases / 454,450 controls	60	Inverse variance weighting (IVW)	Odds ratio (95% CI)	0.85 (0.73, 0.99)
BBs	Genetically determined blood pressure, antihypertensive drug classes, and risk of stroke subtypes	Georgakis MK, Gill D, 2020 (PMID: 32611631)	Two-sample	per 10 mm Hg reduction in SBP	European	Meta-analysis: UK Biobank and ICBP (Evangelou E et al., 2018)	Cardioembolic stroke	European	MEGASTROKE	67,162 cases / 454,450 controls	8	Inverse variance weighting (IVW)	Odds ratio (95% CI)	1.31 (0.90, 1.90)
CCBs	Genetically determined blood pressure, antihypertensive drug classes, and risk of stroke subtypes	Georgakis MK, Gill D, 2020 (PMID: 32611631)	Two-sample	per 10 mm Hg reduction in SBP	European	Meta-analysis: UK Biobank and ICBP (Evangelou E et al., 2018)	Cardioembolic stroke	European	MEGASTROKE	67,162 cases / 454,450 controls	60	Inverse variance weighting (IVW)	Odds ratio (95% CI)	0.86 (0.75, 0.98)
BBs	Genetically determined blood pressure, antihypertensive drug classes, and risk of stroke subtypes	Georgakis MK, Gill D, 2020 (PMID: 32611631)	Two-sample	per 10 mm Hg reduction in SBP	European	Meta-analysis: UK Biobank and ICBP (Evangelou E et al., 2018)	Small vessel stroke	European	MEGASTROKE	67,162 cases / 454,450 controls	8	Inverse variance weighting (IVW)	Odds ratio (95% CI)	1.09 (0.75, 1.59)
CCBs	Genetically determined blood pressure, antihypertensive drug classes, and risk of stroke subtypes	Georgakis MK, Gill D, 2020 (PMID: 32611631)	Two-sample	per 10 mm Hg reduction in SBP	European	Meta-analysis: UK Biobank and ICBP (Evangelou E et al., 2018)	Small vessel stroke	European	MEGASTROKE	67,162 cases / 454,450 controls	60	Inverse variance weighting (IVW)	Odds ratio (95% CI)	0.60 (0.52, 0.71)
BBs	Genetically determined blood pressure, antihypertensive drug classes, and risk of stroke subtypes	Georgakis MK, Gill D, 2020 (PMID: 32611631)	Two-sample	per 10 mm Hg reduction in SBP	European	Meta-analysis: UK Biobank and ICBP (Evangelou E et al., 2018)	White matter hyperintensities (WMH)	European	UK Biobank	10597	8	Inverse variance weighting (IVW)	Odds ratio (95% CI)	-0.15 (-0.45, 0.16)
CCBs	Genetically determined blood pressure, antihypertensive drug classes, and risk of stroke subtypes	Georgakis MK, Gill D, 2020 (PMID: 32611631)	Two-sample	per 10 mm Hg reduction in SBP	European	Meta-analysis: UK Biobank and ICBP (Evangelou E et al., 2018)	White matter hyperintensities (WMH)	European	UK Biobank	10597	60	Inverse variance weighting (IVW)	Odds ratio (95% CI)	-0.49 (-0.59, -0.39)
ARBs	Genetically determined blood pressure, antihypertensive medications, and risk of Alzheimer's disease: a Mendelian randomization study	Ou YN, 2021(PMID: 33563324)	Two-sample	per SD reduction in SBP	European	Meta-analysis: UK Biobank and ICBP (Evangelou E et al., 2018)	Alzheimer’s disease (AD)	European	International Genomics of Alzheimer’s Project (IGAP) GWAS Stage 1	21,982 cases / 41,944 controls	1	Wald-ratio	Odds ratio (95% CI)	0.940 (0.773, 1.108)
BBs	Genetically determined blood pressure, antihypertensive medications, and risk of Alzheimer's disease: a Mendelian randomization study	Ou YN, 2021(PMID: 33563324)	Two-sample	per SD reduction in SBP	European	Meta-analysis: UK Biobank and ICBP (Evangelou E et al., 2018)	Alzheimer’s disease (AD)	European	International Genomics of Alzheimer’s Project (IGAP) GWAS Stage 1	21,982 cases / 41,944 controls	1	Wald-ratio	Odds ratio (95% CI)	0.934 (0.786, 1.081)
CCBs	Genetically determined blood pressure, antihypertensive medications, and risk of Alzheimer's disease: a Mendelian randomization study	Ou YN, 2021(PMID: 33563324)	Two-sample	per SD reduction in SBP	European	Meta-analysis: UK Biobank and ICBP (Evangelou E et al., 2018)	Alzheimer’s disease (AD)	European	International Genomics of Alzheimer’s Project (IGAP) GWAS Stage 1	21,982 cases / 41,944 controls	45	Inverse variance weighting (IVW)	Odds ratio (95% CI)	0.959 (0.941, 0.977)	0.960 (0.935, -0.985)	0.962 (0.923, -1.001)	0.966 (0.904, -1.028)			Simple mode: 0.968 (0.923, -1.012)
Thiazide diuretics	Genetically determined blood pressure, antihypertensive medications, and risk of Alzheimer's disease: a Mendelian randomization study	Ou YN, 2021(PMID: 33563324)	Two-sample	per SD reduction in SBP	European	Meta-analysis: UK Biobank and ICBP (Evangelou E et al., 2018)	Alzheimer’s disease (AD)	European	International Genomics of Alzheimer’s Project (IGAP) GWAS Stage 1	21,982 cases / 41,944 controls	5	Inverse variance weighting (IVW)	Odds ratio (95% CI)	1.008 (0.939, 1.078)	0.984 (0.900, -1.068)	0.967 (0.862, -1.073)	1.178 (0.894, -1.463)			Simple mode: 0.966 (0.843, -1.090)
CCBs	Genetically determined blood pressure, antihypertensive medications, and risk of intracranial aneurysms and aneurysmal subarachnoid hemorrhage: A Mendelian randomization study	Liu H, Zuo H, Johanna O, 2024 (PMID: 37800876)	Two-sample	per 1 mm Hg reduction in SBP	European	Meta-analysis: UK Biobank and ICBP (Evangelou E et al., 2018)	Intracranial aneurysms (IA)	European	Bakker et al., 2021	7,495 cases / 71,934 controls	33	Inverse variance weighting (IVW)	Odds ratio (95% CI)	1.07 (1.03, 1.10)	1.06 (1.02, 1.11)	1.06 (0.99, 1.15)	1.15 (1.03, 1.29)			Simple mode: 1.07 (0.98, 1.16)
CCBs	Genetically determined blood pressure, antihypertensive medications, and risk of intracranial aneurysms and aneurysmal subarachnoid hemorrhage: A Mendelian randomization study	Liu H, Zuo H, Johanna O, 2024 (PMID: 37800876)	Two-sample	per 1 mm Hg reduction in SBP	European	Meta-analysis: UK Biobank and ICBP (Evangelou E et al., 2018)	Subarachnoid hemorrhage (SAH)	European	Bakker et al., 2021	5,140 cases / 71,934 controls	33	Inverse variance weighting (IVW)	Odds ratio (95% CI)	1.06 (1.02, 1.09)	1.06 (1.01, 1.11)	1.07 (0.98, 1.16)	1.13 (0.99, 1.29)			Simple mode: 1.06 (0.97, 1.17)
CCBs	Genetically determined blood pressure, antihypertensive medications, and risk of intracranial aneurysms and aneurysmal subarachnoid hemorrhage: A Mendelian randomization study	Liu H, Zuo H, Johanna O, 2024 (PMID: 37800876)	Two-sample	per 1 mm Hg reduction in SBP	European	Meta-analysis: UK Biobank and ICBP (Evangelou E et al., 2018)	Unruptured intracranial aneurysm (uIA)	European	Bakker et al., 2021	2,070 cases / 71,934 controls	33	Inverse variance weighting (IVW)	Odds ratio (95% CI)	1.10 (1.04, 1.16)
BBs	Genetically determined blood pressure, antihypertensive medications, and risk of intracranial aneurysms and aneurysmal subarachnoid hemorrhage: A Mendelian randomization study	Liu H, Zuo H, Johanna O, 2024 (PMID: 37800876)	Two-sample	per 1 mm Hg reduction in SBP	European	Meta-analysis: UK Biobank and ICBP (Evangelou E et al., 2018)	Intracranial aneurysms (IA)	European	Bakker et al., 2021	7,495 cases / 71,934 controls	4	Inverse variance weighting (IVW)	Odds ratio (95% CI)	0.98 (0.91, 1.07)	0.99 (0.91, 1.10)	1.03 (0.92, 1.15)	1.06 (0.78, 1.43)			Simple mode: 1.04 (0.90, 1.20)
BBs	Genetically determined blood pressure, antihypertensive medications, and risk of intracranial aneurysms and aneurysmal subarachnoid hemorrhage: A Mendelian randomization study	Liu H, Zuo H, Johanna O, 2024 (PMID: 37800876)	Two-sample	per 1 mm Hg reduction in SBP	European	Meta-analysis: UK Biobank and ICBP (Evangelou E et al., 2018)	Subarachnoid hemorrhage (SAH)	European	Bakker et al., 2021	5,140 cases / 71,934 controls	4	Inverse variance weighting (IVW)	Odds ratio (95% CI)	0.98 (0.88, 1.10)	0.99 (0.87, 1.12)	1.05 (0.89, 1.24)	1.01 (0.66, 1.54)			Simple mode: 1.07 (0.85, 1.34)
BBs	Genetically determined blood pressure, antihypertensive medications, and risk of intracranial aneurysms and aneurysmal subarachnoid hemorrhage: A Mendelian randomization study	Liu H, Zuo H, Johanna O, 2024 (PMID: 37800876)	Two-sample	per 1 mm Hg reduction in SBP	European	Meta-analysis: UK Biobank and ICBP (Evangelou E et al., 2018)	Unruptured intracranial aneurysm (uIA)	European	Bakker et al., 2021	2,070 cases / 71,934 controls	4	Inverse variance weighting (IVW)	Odds ratio (95% CI)	0.98 (0.85, 1.13)
Thiazide diuretics	Genetically determined blood pressure, antihypertensive medications, and risk of intracranial aneurysms and aneurysmal subarachnoid hemorrhage: A Mendelian randomization study	Liu H, Zuo H, Johanna O, 2024 (PMID: 37800876)	Two-sample	per 1 mm Hg reduction in SBP	European	Meta-analysis: UK Biobank and ICBP (Evangelou E et al., 2018)	Intracranial aneurysms (IA)	European	Bakker et al., 2021	7,495 cases / 71,934 controls	3	Inverse variance weighting (IVW)	Odds ratio (95% CI)	1.03 (0.83, 1.29)	0.97 (0.84, 1.13)	0.96 (0.82, 1.11)	0.57 (0.31, 1.07)			Simple mode: 0.96 (0.79, 1.17)
Thiazide diuretics	Genetically determined blood pressure, antihypertensive medications, and risk of intracranial aneurysms and aneurysmal subarachnoid hemorrhage: A Mendelian randomization study	Liu H, Zuo H, Johanna O, 2024 (PMID: 37800876)	Two-sample	per 1 mm Hg reduction in SBP	European	Meta-analysis: UK Biobank and ICBP (Evangelou E et al., 2018)	Subarachnoid hemorrhage (SAH)	European	Bakker et al., 2021	5,140 cases / 71,934 controls	3	Inverse variance weighting (IVW)	Odds ratio (95% CI)	1.06 (0.81, 1.37)	0.97 (0.82, 1.16)	0.96 (0.81, 1.14)	0.53 (0.23, 1.21)			Simple mode: 0.97 (0.79, 1.19)
Thiazide diuretics	Genetically determined blood pressure, antihypertensive medications, and risk of intracranial aneurysms and aneurysmal subarachnoid hemorrhage: A Mendelian randomization study	Liu H, Zuo H, Johanna O, 2024 (PMID: 37800876)	Two-sample	per 1 mm Hg reduction in SBP	European	Meta-analysis: UK Biobank and ICBP (Evangelou E et al., 2018)	Unruptured intracranial aneurysm (uIA)	European	Bakker et al., 2021	2,070 cases / 71,934 controls	3	Inverse variance weighting (IVW)	Odds ratio (95% CI)	0.94 (0.75, 1.17)
ARBs	Genetically determined blood pressure, antihypertensive medications, and risk of intracranial aneurysms and aneurysmal subarachnoid hemorrhage: A Mendelian randomization study	Liu H, Zuo H, Johanna O, 2024 (PMID: 37800876)	Two-sample	per 1 mm Hg reduction in SBP	European	Meta-analysis: UK Biobank and ICBP (Evangelou E et al., 2018)	Intracranial aneurysms (IA)	European	Bakker et al., 2021	7,495 cases / 71,934 controls	1	Wald-ratio	Odds ratio (95% CI)	1.07 (0.81, 1.42)
ARBs	Genetically determined blood pressure, antihypertensive medications, and risk of intracranial aneurysms and aneurysmal subarachnoid hemorrhage: A Mendelian randomization study	Liu H, Zuo H, Johanna O, 2024 (PMID: 37800876)	Two-sample	per 1 mm Hg reduction in SBP	European	Meta-analysis: UK Biobank and ICBP (Evangelou E et al., 2018)	Subarachnoid hemorrhage (SAH)	European	Bakker et al., 2021	5,140 cases / 71,934 controls	1	Wald-ratio	Odds ratio (95% CI)	0.99 (0.72, 1.37)
ARBs	Genetically determined blood pressure, antihypertensive medications, and risk of intracranial aneurysms and aneurysmal subarachnoid hemorrhage: A Mendelian randomization study	Liu H, Zuo H, Johanna O, 2024 (PMID: 37800876)	Two-sample	per 1 mm Hg reduction in SBP	European	Meta-analysis: UK Biobank and ICBP (Evangelou E et al., 2018)	Unruptured intracranial aneurysm (uIA)	European	Bakker et al., 2021	2,070 cases / 71,934 controls	1	Wald-ratio	Odds ratio (95% CI)	1.27 (0.80, 2.02)
ACE inhibitors	Genetically determined blood pressure, antihypertensive medications, and risk of intracranial aneurysms and aneurysmal subarachnoid hemorrhage: A Mendelian randomization study	Liu H, Zuo H, Johanna O, 2024 (PMID: 37800876)	Two-sample	per 1 mm Hg reduction in SBP	European	Meta-analysis: UK Biobank and ICBP (Evangelou E et al., 2018)	Intracranial aneurysms (IA)	European	Bakker et al., 2021	7,495 cases / 71,934 controls	1	Wald-ratio	Odds ratio (95% CI)	0.65 (0.01, 2709)
ACE inhibitors	Genetically determined blood pressure, antihypertensive medications, and risk of intracranial aneurysms and aneurysmal subarachnoid hemorrhage: A Mendelian randomization study	Liu H, Zuo H, Johanna O, 2024 (PMID: 37800876)	Two-sample	per 1 mm Hg reduction in SBP	European	Meta-analysis: UK Biobank and ICBP (Evangelou E et al., 2018)	Subarachnoid hemorrhage (SAH)	European	Bakker et al., 2021	5,140 cases / 71,934 controls	1	Wald-ratio	Odds ratio (95% CI)	8.39 (0.01, 11.37)
ACE inhibitors	Genetically determined blood pressure, antihypertensive medications, and risk of intracranial aneurysms and aneurysmal subarachnoid hemorrhage: A Mendelian randomization study	Liu H, Zuo H, Johanna O, 2024 (PMID: 37800876)	Two-sample	per 1 mm Hg reduction in SBP	European	Meta-analysis: UK Biobank and ICBP (Evangelou E et al., 2018)	Unruptured intracranial aneurysm (uIA)	European	Bakker et al., 2021	2,070 cases / 71,934 controls	1	Wald-ratio	Odds ratio (95% CI)	0.02 (0.01, 11513)
CCBs	Genetically Predicted Blood Pressure and Risk of Atrial Fibrillation	Hyman MC, 2021 (PIMD: 33390040)	Two-sample	per 10 mm Hg reduction in SBP	European	Meta-analysis: UK Biobank and ICBP (Evangelou E et al., 2018)	Atrial fibrillation	Mixed	AFGen (Roselli et al., 2018)	65,446 cases / 522,744 controls	20	Inverse variance weighting (IVW)	Odds ratio (95% CI)	0.657 (0.57 ,0.758)	0.767 (0.626, 0.939)
BBs	Genetically Predicted Blood Pressure and Risk of Atrial Fibrillation	Hyman MC, 2021 (PIMD: 33390040)	Two-sample	per 10 mm Hg reduction in SBP	European	Meta-analysis: UK Biobank and ICBP (Evangelou E et al., 2018)	Atrial fibrillation	Mixed	AFGen (Roselli et al., 2018)	65,446 cases / 522,744 controls	5	Inverse variance weighting (IVW)	Odds ratio (95% CI)	0.613 (0.463, 0.811)	0.633 (0.445, 0.9)
ACE inhibitors	The effects of blood pressure and antihypertensive drugs on heart failure: A Mendelian randomization study	Li Y, 2023 (PMID: 37156668)	Two-sample	per 10 mm Hg reduction in SBP	European	Meta-analysis: UK Biobank and ICBP (Evangelou E et al., 2018)	Heart failure	European	HERMES	47,309 cases / 930,014 controls	1	Wald-ratio	Odds ratio (95% CI)	0.69 (0.40, 1.19)
ARBs	Genetically predicted blood pressure, antihypertensive drugs and risk of heart failure: a Mendelian randomization study	Lian J, 2023 (PMID: 36129112)	Two-sample	per 10 mm Hg reduction in SBP	European	Meta-analysis: UK Biobank and ICBP (Evangelou E et al., 2018)	Heart failure	European	HERMES	47,309 cases / 930,014 controls	1	Wald-ratio	Odds ratio (95% CI)	1.593 (0.647, 3.924)
BBs	Genetically predicted blood pressure, antihypertensive drugs and risk of heart failure: a Mendelian randomization study	Lian J, 2023 (PMID: 36129112)	Two-sample	per 10 mm Hg reduction in SBP	European	Meta-analysis: UK Biobank and ICBP (Evangelou E et al., 2018)	Heart failure	European	HERMES	47,309 cases / 930,014 controls	5	Inverse variance weighting (IVW)	Odds ratio (95% CI)	0.617 (0.453, 0.839)
ACE inhibitors	Genetically predicted hypertension, antihypertensive drugs, and risk of erectile dysfunction: a Mendelian randomization study	Zhao C, Feng JL, Deng S, 2023 (PMID: 37363097)	Two-sample	per 1 mm Hg reduction in SBP	European	Meta-analysis: UK Biobank and ICBP (Evangelou E et al., 2018)	Erectile dysfunction	European	Bovijn et al., 2018	6,175 cases / 217,630 controls	12	Inverse variance weighting (IVW)	Odds ratio (95% CI)	1.016 (0.972, 1.062)	1.015 (0.959, 1.075)		1.017 (0.916, 1.129)
BBs	Genetically predicted hypertension, antihypertensive drugs, and risk of erectile dysfunction: a Mendelian randomization study	Zhao C, Feng JL, Deng S, 2023 (PMID: 37363097)	Two-sample	per 1 mm Hg reduction in SBP	European	Meta-analysis: UK Biobank and ICBP (Evangelou E et al., 2018)	Erectile dysfunction	European	Bovijn et al., 2018	6,175 cases / 217,630 controls	2	Inverse variance weighting (IVW)	Odds ratio (95% CI)	0.949 (0.871, 1.034)
CCBs	Genetically predicted hypertension, antihypertensive drugs, and risk of erectile dysfunction: a Mendelian randomization study	Zhao C, Feng JL, Deng S, 2023 (PMID: 37363097)	Two-sample	per 1 mm Hg reduction in SBP	European	Meta-analysis: UK Biobank and ICBP (Evangelou E et al., 2018)	Erectile dysfunction	European	Bovijn et al., 2018	6,175 cases / 217,630 controls	23	Inverse variance weighting (IVW)	Odds ratio (95% CI)	0.969 (0.939, 1.000)	0.965 (0.922, 1.011)		0.958 (0.887, 1.036)
Thiazide diuretics	Genetically predicted hypertension, antihypertensive drugs, and risk of erectile dysfunction: a Mendelian randomization study	Zhao C, Feng JL, Deng S, 2023 (PMID: 37363097)	Two-sample	per 1 mm Hg reduction in SBP	European	Meta-analysis: UK Biobank and ICBP (Evangelou E et al., 2018)	Erectile dysfunction	European	Bovijn et al., 2018	6,175 cases / 217,630 controls	1	Wald-ratio	Odds ratio (95% CI)	0.915 (0.711, 1.179)
ACE inhibitors	Genetically proxied therapeutic inhibition of antihypertensive drug targets and risk of common cancers: A mendelian randomization analysis	Yarmolinsky J, 2022 (PMID: 35113855)	Two-sample	per 1 mm Hg reduction in SBP	European	Meta-analysis: UK Biobank and ICBP (Evangelou E et al., 2018)	Breast cancer	European	Breast Cancer Association Consortium (BCAC)	122,977 cases / 105,974 controls	14	Inverse variance weighting (IVW)	Odds ratio (95% CI)	0.98 (0.94, 1.02)
ACE inhibitors	Genetically proxied therapeutic inhibition of antihypertensive drug targets and risk of common cancers: A mendelian randomization analysis	Yarmolinsky J, 2022 (PMID: 35113855)	Two-sample	per 1 mm Hg reduction in SBP	European	Meta-analysis: UK Biobank and ICBP (Evangelou E et al., 2018)	ER+ Breast cancer	European	Breast Cancer Association Consortium (BCAC)	69,501 cases / 105,974 controls	14	Inverse variance weighting (IVW)	Odds ratio (95% CI)	0.99 (0.94, 1.04)
ACE inhibitors	Genetically proxied therapeutic inhibition of antihypertensive drug targets and risk of common cancers: A mendelian randomization analysis	Yarmolinsky J, 2022 (PMID: 35113855)	Two-sample	per 1 mm Hg reduction in SBP	European	Meta-analysis: UK Biobank and ICBP (Evangelou E et al., 2018)	ER− Breast cancer	European	Breast Cancer Association Consortium (BCAC)	21,468 cases / 105,974 controls	14	Inverse variance weighting (IVW)	Odds ratio (95% CI)	0.97 (0.90, 1.05)
ACE inhibitors	Genetically proxied therapeutic inhibition of antihypertensive drug targets and risk of common cancers: A mendelian randomization analysis	Yarmolinsky J, 2022 (PMID: 35113855)	Two-sample	per 1 mm Hg reduction in SBP	European	Meta-analysis: UK Biobank and ICBP (Evangelou E et al., 2018)	Colorectal cancer	European	Meta-analysis: GECCO, CORECT, and CCFR (Huyghe JR et al., 2019)	58,221 cases / 67,694 controls	14	Inverse variance weighting (IVW)	Odds ratio (95% CI)	1.13 (1.06, 1.22)
ACE inhibitors	Genetically proxied therapeutic inhibition of antihypertensive drug targets and risk of common cancers: A mendelian randomization analysis	Yarmolinsky J, 2022 (PMID: 35113855)	Two-sample	per 1 mm Hg reduction in SBP	European	Meta-analysis: UK Biobank and ICBP (Evangelou E et al., 2018)	Colon cancer	European	Meta-analysis: GECCO, CORECT, and CCFR (Huyghe JR et al., 2019)	32,002 cases / 64,159 controls	14	Inverse variance weighting (IVW)	Odds ratio (95% CI)	1.18 (1.07, 1.31)
ACE inhibitors	Genetically proxied therapeutic inhibition of antihypertensive drug targets and risk of common cancers: A mendelian randomization analysis	Yarmolinsky J, 2022 (PMID: 35113855)	Two-sample	per 1 mm Hg reduction in SBP	European	Meta-analysis: UK Biobank and ICBP (Evangelou E et al., 2018)	Rectal cancer	European	Meta-analysis: GECCO, CORECT, and CCFR (Huyghe JR et al., 2019)	16,212 cases / 64,159 controls	14	Inverse variance weighting (IVW)	Odds ratio (95% CI)	1.07 (0.97, 1.18)
ACE inhibitors	Genetically proxied therapeutic inhibition of antihypertensive drug targets and risk of common cancers: A mendelian randomization analysis	Yarmolinsky J, 2022 (PMID: 35113855)	Two-sample	per 1 mm Hg reduction in SBP	European	Meta-analysis: UK Biobank and ICBP (Evangelou E et al., 2018)	Lung cancer	European	International Lung Cancer Consortium (ILCCO) (McKay JD et al., 2017)	29,863 cases / 55,586 controls	14	Inverse variance weighting (IVW)	Odds ratio (95% CI)	1.01 (0.92, 1.10)
ACE inhibitors	Genetically proxied therapeutic inhibition of antihypertensive drug targets and risk of common cancers: A mendelian randomization analysis	Yarmolinsky J, 2022 (PMID: 35113855)	Two-sample	per 1 mm Hg reduction in SBP	European	Meta-analysis: UK Biobank and ICBP (Evangelou E et al., 2018)	Lung adenocarcinoma	European	International Lung Cancer Consortium (ILCCO) (McKay JD et al., 2017)	11,245 cases / 54,619 controls	14	Inverse variance weighting (IVW)	Odds ratio (95% CI)	1.02 (0.91, 1.15)
ACE inhibitors	Genetically proxied therapeutic inhibition of antihypertensive drug targets and risk of common cancers: A mendelian randomization analysis	Yarmolinsky J, 2022 (PMID: 35113855)	Two-sample	per 1 mm Hg reduction in SBP	European	Meta-analysis: UK Biobank and ICBP (Evangelou E et al., 2018)	Small cell lung carcinoma	European	International Lung Cancer Consortium (ILCCO) (McKay JD et al., 2017)	2,791 cases / 20,580 controls	14	Inverse variance weighting (IVW)	Odds ratio (95% CI)	0.96 (0.76, 1.20)
ACE inhibitors	Genetically proxied therapeutic inhibition of antihypertensive drug targets and risk of common cancers: A mendelian randomization analysis	Yarmolinsky J, 2022 (PMID: 35113855)	Two-sample	per 1 mm Hg reduction in SBP	European	Meta-analysis: UK Biobank and ICBP (Evangelou E et al., 2018)	Squamous cell lung cancer	European	International Lung Cancer Consortium (ILCCO) (McKay JD et al., 2017)	7,704 cases / 54,763 controls	14	Inverse variance weighting (IVW)	Odds ratio (95% CI)	0.97 (0.81, 1.16)
ACE inhibitors	Genetically proxied therapeutic inhibition of antihypertensive drug targets and risk of common cancers: A mendelian randomization analysis	Yarmolinsky J, 2022 (PMID: 35113855)	Two-sample	per 1 mm Hg reduction in SBP	European	Meta-analysis: UK Biobank and ICBP (Evangelou E et al., 2018)	Prostate cancer	European	PRACTICAL (Schumacher FR et al., 2018)	79,148 cases / 61,106 controls	14	Inverse variance weighting (IVW)	Odds ratio (95% CI)	1.06 (0.99, 1.13)
ACE inhibitors	Genetically proxied therapeutic inhibition of antihypertensive drug targets and risk of common cancers: A mendelian randomization analysis	Yarmolinsky J, 2022 (PMID: 35113855)	Two-sample	per 1 mm Hg reduction in SBP	European	Meta-analysis: UK Biobank and ICBP (Evangelou E et al., 2018)	Prostate cancer (Advanced)	European	PRACTICAL (Schumacher FR et al., 2018)	15,167 cases / 58,308 controls	14	Inverse variance weighting (IVW)	Odds ratio (95% CI)	1.05 (0.94, 1.17)
ACE inhibitors	Hypertension, antihypertensive drugs, and age at onset of Huntington's disease	Zhu Y, 2023 (PMID: 37226269)	Two-sample	per 10 mm Hg reduction in SBP	European	Meta-analysis: UK Biobank and ICBP (Evangelou E et al., 2018)	Age at onset of Huntington’s disease (HD)	European	Genetic Modifiers of Huntington’s Disease (GeM-HD)	9,064 cases	1	Wald-ratio	Beta (95% CI)	-0.491 (-1.287, 0.305)
BBs	Hypertension, antihypertensive drugs, and age at onset of Huntington's disease	Zhu Y, 2023 (PMID: 37226269)	Two-sample	per 10 mm Hg reduction in SBP	European	Meta-analysis: UK Biobank and ICBP (Evangelou E et al., 2018)	Age at onset of Huntington’s disease (HD)	European	Genetic Modifiers of Huntington’s Disease (GeM-HD)	9,064 cases	8	Inverse variance weighting (IVW)	Beta (95% CI)	0.076 (-0.202, 0.355)	-0.015 (-0.356, 0.326)	-0.063 (-0.509, 0.382)	0.406 (-0.598, 1.411)		0.076 (-0.108, 0.261)	Simple mode: -0.070 (-0.616, 0.475)
CCBs	Hypertension, antihypertensive drugs, and age at onset of Huntington's disease	Zhu Y, 2023 (PMID: 37226269)	Two-sample	per 10 mm Hg reduction in SBP	European	Meta-analysis: UK Biobank and ICBP (Evangelou E et al., 2018)	Age at onset of Huntington’s disease (HD)	European	Genetic Modifiers of Huntington’s Disease (GeM-HD)	9,064 cases	58	Inverse variance weighting (IVW)	Beta (95% CI)	-0.220 (-0.337, -0.102)	-0.207 (-0.392, -0.023)	-0.192 (-0.487, 0.103)	-0.419 (-0.748, -0.091)		-0.220 (-0.334, -0.105)	Simple mode: -0.155 (-0.532, 0.223)
BBs	Impact of blood pressure and antihypertensive drug classes on intracranial aneurysm: a Mendelian randomization study	Zeng Y, 2023 (PMID: 37716106)	Two-sample	SBP (unit not mentioned)	European	Meta-analysis: UK Biobank and ICBP (Evangelou E et al., 2018)	Intracranial aneurysm (nonruptured)	European	FinnGen, Round 8	1,788 cases / 312,768 controls	22	Inverse variance weighting (IVW)	Odds ratio (95% CI)	1.066 (1.001, 1.135)	1.057 (0.968, 1.153)		1.099 (0.886, 1.365)			Maximum likelihood: 1.068 (1.002, 1.138)
BBs	Impact of blood pressure and antihypertensive drug classes on intracranial aneurysm: a Mendelian randomization study	Zeng Y, 2023 (PMID: 37716106)	Two-sample	SBP (unit not mentioned)	European	Meta-analysis: UK Biobank and ICBP (Evangelou E et al., 2018)	Intracranial aneurysm (subarachnoid hemorrhage)	European	FinnGen, Round 8	3,758 cases / 312,768 controls	22	Inverse variance weighting (IVW)	Odds ratio (95% CI)	1.044 (1.000, 1.091)	1.041 (0.982, 1.103)		1.040 (0.896, 1.208)			Maximum likelihood: 1.045 (1.000, 1.092)
CCBs	Impact of blood pressure and antihypertensive drug classes on intracranial aneurysm: a Mendelian randomization study	Zeng Y, 2023 (PMID: 37716106)	Two-sample	SBP (unit not mentioned)	European	Meta-analysis: UK Biobank and ICBP (Evangelou E et al., 2018)	Intracranial aneurysm (nonruptured)	European	FinnGen, Round 8	1,788 cases / 312,768 controls	75	Inverse variance weighting (IVW)	Odds ratio (95% CI)	1.011 (0.976, 1.048)	1.023 (0.970, 1.080)		1.059 (0.954, 1.175)			Maximum likelihood: 1.011 (0.978, 1.045)
CCBs	Impact of blood pressure and antihypertensive drug classes on intracranial aneurysm: a Mendelian randomization study	Zeng Y, 2023 (PMID: 37716106)	Two-sample	SBP (unit not mentioned)	European	Meta-analysis: UK Biobank and ICBP (Evangelou E et al., 2018)	Intracranial aneurysm (subarachnoid hemorrhage)	European	FinnGen, Round 8	3,758 cases / 312,768 controls	75	Inverse variance weighting (IVW)	Odds ratio (95% CI)	1.004 (0.978, 1.031)	1.014 (0.979, 1.051)		1.052 (0.975, 1.136)			Maximum likelihood: 1.004 (0.981, 1.028)
Thiazide diuretics	Impact of blood pressure and antihypertensive drug classes on intracranial aneurysm: a Mendelian randomization study	Zeng Y, 2023 (PMID: 37716106)	Two-sample	SBP (unit not mentioned)	European	Meta-analysis: UK Biobank and ICBP (Evangelou E et al., 2018)	Intracranial aneurysm (nonruptured)	European	FinnGen, Round 8	1,788 cases / 312,768 controls	11	Inverse variance weighting (IVW)	Odds ratio (95% CI)	1.164 (1.060, 1.279)	1.221 (1.076, 1.385)		1.177 (0.819, 1.692)			Maximum likelihood: 1.167 (1.062, 1.284)
Thiazide diuretics	Impact of blood pressure and antihypertensive drug classes on intracranial aneurysm: a Mendelian randomization study	Zeng Y, 2023 (PMID: 37716106)	Two-sample	SBP (unit not mentioned)	European	Meta-analysis: UK Biobank and ICBP (Evangelou E et al., 2018)	Intracranial aneurysm (subarachnoid hemorrhage)	European	FinnGen, Round 8	3,758 cases / 312,768 controls	11	Inverse variance weighting (IVW)	Odds ratio (95% CI)	1.136 (1.063, 1.214)	1.138 (1.042, 1.243)		1.103 (0.842, 1.445)			Maximum likelihood: 1.140 (1.067, 1.218)
Thiazide diuretics	Mendelian Randomization Analysis of Genetic Proxies of Thiazide Diuretics and the Reduction of Kidney Stone Risk	Triozzi JL, 2023 (PMID: 37962888)	Two-sample	SBP (unit not mentioned)	European	Meta-analysis: UK Biobank and ICBP (Evangelou E et al., 2018)	Kidney stone	European	Meta-analysis: MVP, UK Biobank, and FinnGen	1,079,657; MVP: 39,955 cases / 400,379 controls; UKB: 5,530 cases / 415,001 controls; FinnGen: 5,347 cases / 213,445 controls	4	Inverse variance weighting (IVW)	Odds ratio (95% CI)	0.85 (0.81, 0.89)
ACE inhibitors	Protective effect of antihypertensive drugs on the risk of Parkinson's disease lacks causal evidence from mendelian randomization	Jiang Z, 2023 (PMID: 36909159)	Two-sample	per 10 mm Hg reduction in SBP	European	Meta-analysis: UK Biobank and ICBP (Evangelou E et al., 2018)	Parkinson’s disease	European	International Parkinson’s Disease Genomics Consortium (Nalls et al., 2019)	33,674 cases / 449,056 controls	1	Wald-ratio	Odds ratio (95% CI)	0.987 (0.927, 1.051)
ARBs	Protective effect of antihypertensive drugs on the risk of Parkinson's disease lacks causal evidence from mendelian randomization	Jiang Z, 2023 (PMID: 36909159)	Two-sample	per 10 mm Hg reduction in SBP	European	Meta-analysis: UK Biobank and ICBP (Evangelou E et al., 2018)	Parkinson’s disease	European	International Parkinson’s Disease Genomics Consortium (Nalls et al., 2019)	33,674 cases / 449,056 controls	1	Wald-ratio	Odds ratio (95% CI)	1.008 (0.891, 1.139)
BBs	Protective effect of antihypertensive drugs on the risk of Parkinson's disease lacks causal evidence from mendelian randomization	Jiang Z, 2023 (PMID: 36909159)	Two-sample	per 10 mm Hg reduction in SBP	European	Meta-analysis: UK Biobank and ICBP (Evangelou E et al., 2018)	Parkinson’s disease	European	International Parkinson’s Disease Genomics Consortium (Nalls et al., 2019)	33,674 cases / 449,056 controls	20	Inverse variance weighting (IVW)	Odds ratio (95% CI)	0.991 (0.977, 1.005)
CCBs	Protective effect of antihypertensive drugs on the risk of Parkinson's disease lacks causal evidence from mendelian randomization	Jiang Z, 2023 (PMID: 36909159)	Two-sample	per 10 mm Hg reduction in SBP	European	Meta-analysis: UK Biobank and ICBP (Evangelou E et al., 2018)	Parkinson’s disease	European	International Parkinson’s Disease Genomics Consortium (Nalls et al., 2019)	33,674 cases / 449,056 controls	60	Inverse variance weighting (IVW)	Odds ratio (95% CI)	1.001 (0.990, 1.012)
Thiazide diuretics	Protective effect of antihypertensive drugs on the risk of Parkinson's disease lacks causal evidence from mendelian randomization	Jiang Z, 2023 (PMID: 36909159)	Two-sample	per 10 mm Hg reduction in SBP	European	Meta-analysis: UK Biobank and ICBP (Evangelou E et al., 2018)	Parkinson’s disease	European	International Parkinson’s Disease Genomics Consortium (Nalls et al., 2019)	33,674 cases / 449,056 controls	20	Inverse variance weighting (IVW)	Odds ratio (95% CI)	0.984 (0.963, 1.004)
Adrenergic neurone blockers	Repurposing antihypertensive drugs for the prevention of Alzheimer's disease: a Mendelian randomization study	Walker VM, 2020 (PMID: 31335937)	Two-sample	per 10 mm Hg reduction in SBP	European	UK Biobank	Alzheimer’s disease (AD)	European	International Genomics of Alzheimer’s Project (IGAP) GWAS Stage 1	17,008 cases / 37,154 controls	3	Inverse variance weighting (IVW)	Odds ratio (95% CI)	0.94 (0.05, 16.17)
Alpha-adrenoceptor blockers	Repurposing antihypertensive drugs for the prevention of Alzheimer's disease: a Mendelian randomization study	Walker VM, 2020 (PMID: 31335937)	Two-sample	per 10 mm Hg reduction in SBP	European	UK Biobank	Alzheimer’s disease (AD)	European	International Genomics of Alzheimer’s Project (IGAP) GWAS Stage 1	17,008 cases / 37,154 controls	9	Inverse variance weighting (IVW)	Odds ratio (95% CI)	1.10 (0.56, 2.16)
ARBs	Repurposing antihypertensive drugs for the prevention of Alzheimer's disease: a Mendelian randomization study	Walker VM, 2020 (PMID: 31335937)	Two-sample	per 10 mm Hg reduction in SBP	European	UK Biobank	Alzheimer’s disease (AD)	European	International Genomics of Alzheimer’s Project (IGAP) GWAS Stage 1	17,008 cases / 37,154 controls	4	Inverse variance weighting (IVW)	Odds ratio (95% CI)	0.57 (0.11, 2.84)
ACE inhibitors	Repurposing antihypertensive drugs for the prevention of Alzheimer's disease: a Mendelian randomization study	Walker VM, 2020 (PMID: 31335937)	Two-sample	per 10 mm Hg reduction in SBP	European	UK Biobank	Alzheimer’s disease (AD)	European	International Genomics of Alzheimer’s Project (IGAP) GWAS Stage 1	17,008 cases / 37,154 controls	1	Wald-ratio	Odds ratio (95% CI)	13.20 (2.14, 81.24)
BBs	Repurposing antihypertensive drugs for the prevention of Alzheimer's disease: a Mendelian randomization study	Walker VM, 2020 (PMID: 31335937)	Two-sample	per 10 mm Hg reduction in SBP	European	UK Biobank	Alzheimer’s disease (AD)	European	International Genomics of Alzheimer’s Project (IGAP) GWAS Stage 1	17,008 cases / 37,154 controls	10	Inverse variance weighting (IVW)	Odds ratio (95% CI)	1.12 (0.63, 2.01)
CCBs	Repurposing antihypertensive drugs for the prevention of Alzheimer's disease: a Mendelian randomization study	Walker VM, 2020 (PMID: 31335937)	Two-sample	per 10 mm Hg reduction in SBP	European	UK Biobank	Alzheimer’s disease (AD)	European	International Genomics of Alzheimer’s Project (IGAP) GWAS Stage 1	17,008 cases / 37,154 controls	17	Inverse variance weighting (IVW)	Odds ratio (95% CI)	1.53 (0.94, 2.49)
Centrally acting antihypertensives	Repurposing antihypertensive drugs for the prevention of Alzheimer's disease: a Mendelian randomization study	Walker VM, 2020 (PMID: 31335937)	Two-sample	per 10 mm Hg reduction in SBP	European	UK Biobank	Alzheimer’s disease (AD)	European	International Genomics of Alzheimer’s Project (IGAP) GWAS Stage 1	17,008 cases / 37,154 controls	6	Inverse variance weighting (IVW)	Odds ratio (95% CI)	1.12 (0.42, 2.96)
Loop diuretics	Repurposing antihypertensive drugs for the prevention of Alzheimer's disease: a Mendelian randomization study	Walker VM, 2020 (PMID: 31335937)	Two-sample	per 10 mm Hg reduction in SBP	European	UK Biobank	Alzheimer’s disease (AD)	European	International Genomics of Alzheimer’s Project (IGAP) GWAS Stage 1	17,008 cases / 37,154 controls	3	Inverse variance weighting (IVW)	Odds ratio (95% CI)	0.78 (0.18, 3.40)
PSDs and aldosterone antagonists	Repurposing antihypertensive drugs for the prevention of Alzheimer's disease: a Mendelian randomization study	Walker VM, 2020 (PMID: 31335937)	Two-sample	per 10 mm Hg reduction in SBP	European	UK Biobank	Alzheimer’s disease (AD)	European	International Genomics of Alzheimer’s Project (IGAP) GWAS Stage 1	17,008 cases / 37,154 controls	3	Inverse variance weighting (IVW)	Odds ratio (95% CI)	0.17 (0.02, 1.33)
Renin inhibitors	Repurposing antihypertensive drugs for the prevention of Alzheimer's disease: a Mendelian randomization study	Walker VM, 2020 (PMID: 31335937)	Two-sample	per 10 mm Hg reduction in SBP	European	UK Biobank	Alzheimer’s disease (AD)	European	International Genomics of Alzheimer’s Project (IGAP) GWAS Stage 1	17,008 cases / 37,154 controls	2	Inverse variance weighting (IVW)	Odds ratio (95% CI)	1.85 (0.15, 23.50)
Thiazide diuretics	Repurposing antihypertensive drugs for the prevention of Alzheimer's disease: a Mendelian randomization study	Walker VM, 2020 (PMID: 31335937)	Two-sample	per 10 mm Hg reduction in SBP	European	UK Biobank	Alzheimer’s disease (AD)	European	International Genomics of Alzheimer’s Project (IGAP) GWAS Stage 1	17,008 cases / 37,154 controls	9	Inverse variance weighting (IVW)	Odds ratio (95% CI)	0.56 (0.22, 1.44)
Vasodilators	Repurposing antihypertensive drugs for the prevention of Alzheimer's disease: a Mendelian randomization study	Walker VM, 2020 (PMID: 31335937)	Two-sample	per 10 mm Hg reduction in SBP	European	UK Biobank	Alzheimer’s disease (AD)	European	International Genomics of Alzheimer’s Project (IGAP) GWAS Stage 1	17,008 cases / 37,154 controls	11	Inverse variance weighting (IVW)	Odds ratio (95% CI)	0.98 (0.30, 3.14)
Adrenergic neurone blockers	Repurposing Antihypertensive Drugs for the Prevention of Glaucoma: A Mendelian Randomization Study	Liu J, 2022 (PMID: 36264650)	Two-sample	per 10 mm Hg reduction in SBP	European	GTEx consortium	Glaucoma	European	UK Biobank	4,737 cases / 458,196 controls	5	Inverse variance weighting (IVW)	Odds ratio (95% CI)	2.82 (0.15, 54.83)
Alpha-adrenoceptor blockers	Repurposing Antihypertensive Drugs for the Prevention of Glaucoma: A Mendelian Randomization Study	Liu J, 2022 (PMID: 36264650)	Two-sample	per 10 mm Hg reduction in SBP	European	GTEx consortium	Glaucoma	European	UK Biobank	4,737 cases / 458,196 controls	10	Inverse variance weighting (IVW)	Odds ratio (95% CI)	0.31 (0.06, 1.57)
ARBs	Repurposing Antihypertensive Drugs for the Prevention of Glaucoma: A Mendelian Randomization Study	Liu J, 2022 (PMID: 36264650)	Two-sample	per 10 mm Hg reduction in SBP	European	GTEx consortium	Glaucoma	European	UK Biobank	4,737 cases / 458,196 controls	5	Inverse variance weighting (IVW)	Odds ratio (95% CI)	2.93 (0.11, 78.71)
BBs	Repurposing Antihypertensive Drugs for the Prevention of Glaucoma: A Mendelian Randomization Study	Liu J, 2022 (PMID: 36264650)	Two-sample	per 10 mm Hg reduction in SBP	European	GTEx consortium	Glaucoma	European	UK Biobank	4,737 cases / 458,196 controls	10	Inverse variance weighting (IVW)	Odds ratio (95% CI)	1.14 (0.26, 4.97)
CCBs	Repurposing Antihypertensive Drugs for the Prevention of Glaucoma: A Mendelian Randomization Study	Liu J, 2022 (PMID: 36264650)	Two-sample	per 10 mm Hg reduction in SBP	European	GTEx consortium	Glaucoma	European	UK Biobank	4,737 cases / 458,196 controls	23	Inverse variance weighting (IVW)	Odds ratio (95% CI)	1.14 (0.35, 3.70)
Centrally acting antihypertensives	Repurposing Antihypertensive Drugs for the Prevention of Glaucoma: A Mendelian Randomization Study	Liu J, 2022 (PMID: 36264650)	Two-sample	per 10 mm Hg reduction in SBP	European	GTEx consortium	Glaucoma	European	UK Biobank	4,737 cases / 458,196 controls	8	Inverse variance weighting (IVW)	Odds ratio (95% CI)	0.69 (0.09, 5.29)
Loop diuretics	Repurposing Antihypertensive Drugs for the Prevention of Glaucoma: A Mendelian Randomization Study	Liu J, 2022 (PMID: 36264650)	Two-sample	per 10 mm Hg reduction in SBP	European	GTEx consortium	Glaucoma	European	UK Biobank	4,737 cases / 458,196 controls	3	Inverse variance weighting (IVW)	Odds ratio (95% CI)	0.52 (0.01, 21.28)
PSDs and aldosterone antagonists	Repurposing Antihypertensive Drugs for the Prevention of Glaucoma: A Mendelian Randomization Study	Liu J, 2022 (PMID: 36264650)	Two-sample	per 10 mm Hg reduction in SBP	European	GTEx consortium	Glaucoma	European	UK Biobank	4,737 cases / 458,196 controls	3	Inverse variance weighting (IVW)	Odds ratio (95% CI)	0.52 (0.01, 21.28)
Thiazide diuretics	Repurposing Antihypertensive Drugs for the Prevention of Glaucoma: A Mendelian Randomization Study	Liu J, 2022 (PMID: 36264650)	Two-sample	per 10 mm Hg reduction in SBP	European	GTEx consortium	Glaucoma	European	UK Biobank	4,737 cases / 458,196 controls	11	Inverse variance weighting (IVW)	Odds ratio (95% CI)	0.50 (0.03, 7.76)
Vasodilators	Repurposing Antihypertensive Drugs for the Prevention of Glaucoma: A Mendelian Randomization Study	Liu J, 2022 (PMID: 36264650)	Two-sample	per 10 mm Hg reduction in SBP	European	GTEx consortium	Glaucoma	European	UK Biobank	4,737 cases / 458,196 controls	12	Inverse variance weighting (IVW)	Odds ratio (95% CI)	0.62 (0.06, 5.98)
BBs	Safety of beta-blocker and calcium channel blocker antihypertensive drugs in pregnancy: a Mendelian randomization study	Ardissino M, 2022 (PMID: 36064525)	Two-sample	per 10 mm Hg reduction in SBP	European	Meta-analysis: UK Biobank and ICBP (Evangelou E et al., 2018)	Pre-eclampsia or eclampsia	European	FinnGen	4,743 cases / 136,325 controls	2	Inverse variance weighting (IVW)	Odds ratio (95% CI)	0.27 (0.06, 1.19)
BBs	Safety of beta-blocker and calcium channel blocker antihypertensive drugs in pregnancy: a Mendelian randomization study	Ardissino M, 2022 (PMID: 36064525)	Two-sample	per 10 mm Hg reduction in SBP	European	Meta-analysis: UK Biobank and ICBP (Evangelou E et al., 2018)	Gestational diabetes	European	FinnGen	7,676 cases / 130,424 controls	2	Inverse variance weighting (IVW)	Odds ratio (95% CI)	2.01 (0.91, 4.42)
BBs	Safety of beta-blocker and calcium channel blocker antihypertensive drugs in pregnancy: a Mendelian randomization study	Ardissino M, 2022 (PMID: 36064525)	Two-sample	per 10 mm Hg reduction in SBP	European	Meta-analysis: UK Biobank and ICBP (Evangelou E et al., 2018)	Birth weight of first child	European	UK Biobank (Neale lab)	155202	2	Inverse variance weighting (IVW)	Beta (95% CI)	-0.27 (-0.39, -0.15)
CCBs	Safety of beta-blocker and calcium channel blocker antihypertensive drugs in pregnancy: a Mendelian randomization study	Ardissino M, 2022 (PMID: 36064525)	Two-sample	per 10 mm Hg reduction in SBP	European	Meta-analysis: UK Biobank and ICBP (Evangelou E et al., 2018)	Pre-eclampsia or eclampsia	European	FinnGen	4,743 cases / 136,325 controls	23	Inverse variance weighting (IVW)	Odds ratio (95% CI)	0.62 (0.43, 0.89)	-0.696 (0.277)		-0.937 (0.473)	-0.016	-0.478 (0.179)
CCBs	Safety of beta-blocker and calcium channel blocker antihypertensive drugs in pregnancy: a Mendelian randomization study	Ardissino M, 2022 (PMID: 36064525)	Two-sample	per 10 mm Hg reduction in SBP	European	Meta-analysis: UK Biobank and ICBP (Evangelou E et al., 2018)	Gestational diabetes	European	FinnGen	7,676 cases / 130,424 controls	23	Inverse variance weighting (IVW)	Odds ratio (95% CI)	1.05 (0.76, 1.45)	-0.088 (0.220)		-0.221 (0.428)	-0.010	0.050 (0.164)
CCBs	Safety of beta-blocker and calcium channel blocker antihypertensive drugs in pregnancy: a Mendelian randomization study	Ardissino M, 2022 (PMID: 36064525)	Two-sample	per 10 mm Hg reduction in SBP	European	Meta-analysis: UK Biobank and ICBP (Evangelou E et al., 2018)	Birth weight of first child	European	UK Biobank (Neale lab)	155202	23	Inverse variance weighting (IVW)	Beta (95% CI)	0.02 (-0.04, 0.07)	-0.004 (0.037)		0.057 (0.072)	0.001	0.018 (0.029)
ACE inhibitors	The association between ACE inhibitors and psoriasis based on the drug-targeted Mendelian randomization and real-world pharmacovigilance analyses	Jin Q, Ren F, 2024 (PMID: 38078460)	Two-sample	DBP (unit not mentioned)	European	Diastolic blood pressure GWAS from the UK Biobank (GWAS ID: ukb-b-7992)	Psoriasis	European	FinnGen	/	1	Wald-ratio	Odds ratio (95% CI)	15.96 (3.08, 82.78)
ACE inhibitors	The effect of angiotensin-converting enzyme levels on COVID-19 susceptibility and severity: a Mendelian randomization study	Butler-Laporte G, 2021 (PMID: 33349849)	Two-sample	per SD reduction in ACE concentration	Mixed	ORIGIN trial (Pigeyre et al., 2020)	COVID-19 susceptibility	European	COVID-19 Host Genetics Initiative, Round 3	3,382 cases / 37,851 controls	3	Inverse variance weighting (IVW)	Odds ratio (95% CI)	1.02 (0.90, 1.15)			0.84 (0.67, 1.07)	0.33
ACE inhibitors	The effect of angiotensin-converting enzyme levels on COVID-19 susceptibility and severity: a Mendelian randomization study	Butler-Laporte G, 2021 (PMID: 33349849)	Two-sample	per SD reduction in ACE concentration	Mixed	ORIGIN trial (Pigeyre et al., 2020)	COVID-19 extended susceptibility	European	COVID-19 Host Genetics Initiative, Round 3	6,182 cases / 960,186 controls	3	Inverse variance weighting (IVW)	Odds ratio (95% CI)	1.03 (0.94, 1.14)			0.91 (0.74, 1.11)	0.4
ACE inhibitors	The effect of angiotensin-converting enzyme levels on COVID-19 susceptibility and severity: a Mendelian randomization study	Butler-Laporte G, 2021 (PMID: 33349849)	Two-sample	per SD reduction in ACE concentration	Mixed	ORIGIN trial (Pigeyre et al., 2020)	COVID-19 hospitalization	European	COVID-19 Host Genetics Initiative, Round 3	677 cases / 2,372 controls	3	Inverse variance weighting (IVW)	Odds ratio (95% CI)	0.86 (0.68, 1.08)			0.91 (0.53, 1.54)	0.86
ACE inhibitors	The effect of angiotensin-converting enzyme levels on COVID-19 susceptibility and severity: a Mendelian randomization study	Butler-Laporte G, 2021 (PMID: 33349849)	Two-sample	per SD reduction in ACE concentration	Mixed	ORIGIN trial (Pigeyre et al., 2020)	COVID-19 extended hospitalized	European	COVID-19 Host Genetics Initiative, Round 3	2,710 cases / 813,234 controls	3	Inverse variance weighting (IVW)	Odds ratio (95% CI)	0.94 (0.83, 1.07)			0.89 (0.56, 1.42)	0.84
ACE inhibitors	The effect of angiotensin-converting enzyme levels on COVID-19 susceptibility and severity: a Mendelian randomization study	Butler-Laporte G, 2021 (PMID: 33349849)	Two-sample	per SD reduction in ACE concentration	Mixed	ORIGIN trial (Pigeyre et al., 2020)	COVID-19 severe disease	European	COVID-19 Host Genetics Initiative, Round 3	213 cases / 750 controls	3	Inverse variance weighting (IVW)	Odds ratio (95% CI)	0.74 (0.51, 1.06)			0.90 (0.40, 2.01)	0.68
ACE inhibitors	The effect of angiotensin-converting enzyme levels on COVID-19 susceptibility and severity: a Mendelian randomization study	Butler-Laporte G, 2021 (PMID: 33349849)	Two-sample	per SD reduction in ACE concentration	Mixed	ORIGIN trial (Pigeyre et al., 2020)	COVID-19 extended severe disease	European	COVID-19 Host Genetics Initiative, Round 3	540 cases / 366,840 controls	3	Inverse variance weighting (IVW)	Odds ratio (95% CI)	0.92 (0.71, 1.19)			0.90 (0.36, 2.24)	0.98
BBs	The effects of blood pressure and antihypertensive drugs on heart failure: A Mendelian randomization study	Li Y, 2023 (PMID: 37156668)	Two-sample	per 10 mm Hg reduction in SBP	European	Meta-analysis: UK Biobank and ICBP (Evangelou E et al., 2018)	Heart failure	European	HERMES	47,309 cases / 930,014 controls	19	Inverse variance weighting (IVW)	Odds ratio (95% CI)	0.71 (0.62, 0.82)
CCBs	Genetically predicted blood pressure, antihypertensive drugs and risk of heart failure: a Mendelian randomization study	Lian J, 2023 (PMID: 36129112)	Two-sample	per 10 mm Hg reduction in SBP	European	Meta-analysis: UK Biobank and ICBP (Evangelou E et al., 2018)	Heart failure	European	HERMES	47,309 cases / 930,014 controls	20	Inverse variance weighting (IVW)	Odds ratio (95% CI)	0.730 (0.625, 0.851)
CCBs	The effects of blood pressure and antihypertensive drugs on heart failure: A Mendelian randomization study	Li Y, 2023 (PMID: 37156668)	Two-sample	per 10 mm Hg reduction in SBP	European	Meta-analysis: UK Biobank and ICBP (Evangelou E et al., 2018)	Heart failure	European	HERMES	47,309 cases / 930,014 controls	57	Inverse variance weighting (IVW)	Odds ratio (95% CI)	0.71 (0.65, 0.78)
Thiazide diuretics	The effects of blood pressure and antihypertensive drugs on heart failure: A Mendelian randomization study	Li Y, 2023 (PMID: 37156668)	Two-sample	per 10 mm Hg reduction in SBP	European	Meta-analysis: UK Biobank and ICBP (Evangelou E et al., 2018)	Heart failure	European	HERMES	47,309 cases / 930,014 controls	3	Inverse variance weighting (IVW)	Odds ratio (95% CI)	0.80 ( 0.47, 1.37)
ACE inhibitors	Use of Genetic Variants Related to Antihypertensive Drugs to Inform on Efficacy and Side Effects	Gill D, Georgakis MK, 2019 (PMID: 31234639)	Two-sample	per 21.14 mm Hg reduction in SBP	European	Meta-analysis: UK Biobank and ICBP (Evangelou E et al., 2018)	Stroke	European	MEGASTROKE	67,162 cases / 454,450 controls	1	Wald-ratio	Odds ratio (95% CI)	0.21 (0.06, 0.72)
ACE inhibitors	Use of Genetic Variants Related to Antihypertensive Drugs to Inform on Efficacy and Side Effects	Gill D, Georgakis MK, 2019 (PMID: 31234639)	Two-sample	per 21.14 mm Hg reduction in SBP	European	Meta-analysis: UK Biobank and ICBP (Evangelou E et al., 2018)	Coronary heart disease	Mixed	CARDIoGRAMplusC4D (Nikpay M et al., 2015)	60,801 cases / 123,504 controls	1	Wald-ratio	Odds ratio (95% CI)	0.67 (0.16, 2.56)
BBs	Use of Genetic Variants Related to Antihypertensive Drugs to Inform on Efficacy and Side Effects	Gill D, Georgakis MK, 2019 (PMID: 31234639)	Two-sample	per 9.51 mm Hg reduction in SBP	European	Meta-analysis: UK Biobank and ICBP (Evangelou E et al., 2018)	Stroke	European	MEGASTROKE	67,162 cases / 454,450 controls	6	Inverse variance weighting (IVW)	Odds ratio (95% CI)	0.91( 0.73, 1.14)
BBs	Use of Genetic Variants Related to Antihypertensive Drugs to Inform on Efficacy and Side Effects	Gill D, Georgakis MK, 2019 (PMID: 31234639)	Two-sample	per 9.51 mm Hg reduction in SBP	European	Meta-analysis: UK Biobank and ICBP (Evangelou E et al., 2018)	Coronary heart disease	Mixed	CARDIoGRAMplusC4D (Nikpay M et al., 2015)	60,801 cases / 123,504 controls	6	Inverse variance weighting (IVW)	Odds ratio (95% CI)	0.62 (0.47, 0.81)
CCBs	Use of Genetic Variants Related to Antihypertensive Drugs to Inform on Efficacy and Side Effects	Gill D, Georgakis MK, 2019 (PMID: 31234639)	Two-sample	per 8.90 mm Hg reduction in SBP	European	Meta-analysis: UK Biobank and ICBP (Evangelou E et al., 2018)	Stroke	European	MEGASTROKE	67,162 cases / 454,450 controls	24	Inverse variance weighting (IVW)	Odds ratio (95% CI)	0.75 (0.66, 0.84)
CCBs	Use of Genetic Variants Related to Antihypertensive Drugs to Inform on Efficacy and Side Effects	Gill D, Georgakis MK, 2019 (PMID: 31234639)	Two-sample	per 8.90 mm Hg reduction in SBP	European	Meta-analysis: UK Biobank and ICBP (Evangelou E et al., 2018)	Coronary heart disease	Mixed	CARDIoGRAMplusC4D (Nikpay M et al., 2015)	60,801 cases / 123,504 controls	24	Inverse variance weighting (IVW)	Odds ratio (95% CI)	0.73 (0.64, 0.84)
ACE inhibitors	Using genetics to assess the association of commonly used antihypertensive drugs with diabetes, glycaemic traits and lipids: a trans-ancestry Mendelian randomisation study	Zhao JV, 2022 (PMID: 35080656)	Two-sample	per 1 mm Hg reduction in SBP	European	Meta-analysis: UK Biobank and ICBP (Evangelou E et al., 2018)	Diabetes	European	DIAGRAM	74,124 cases / 824,006 controls	1	Wald-ratio	Odds ratio (95% CI)	0.85 (0.78, 0.93)
BBs	Using genetics to assess the association of commonly used antihypertensive drugs with diabetes, glycaemic traits and lipids: a trans-ancestry Mendelian randomisation study	Zhao JV, 2022 (PMID: 35080656)	Two-sample	per 1 mm Hg reduction in SBP	European	Meta-analysis: UK Biobank and ICBP (Evangelou E et al., 2018)	Diabetes	European	DIAGRAM	74,124 cases / 824,006 controls	2	Inverse variance weighting (IVW)	Odds ratio (95% CI)	1.05 (1.02, 1.09)
CCBs	Using genetics to assess the association of commonly used antihypertensive drugs with diabetes, glycaemic traits and lipids: a trans-ancestry Mendelian randomisation study	Zhao JV, 2022 (PMID: 35080656)	Two-sample	per 1 mm Hg reduction in SBP	European	Meta-analysis: UK Biobank and ICBP (Evangelou E et al., 2018)	Diabetes	European	DIAGRAM	74,124 cases / 824,006 controls	8	Inverse variance weighting (IVW)	Odds ratio (95% CI)	0.99 (0.97, 1.02)
ACE inhibitors	Using genetics to assess the association of commonly used antihypertensive drugs with diabetes, glycaemic traits and lipids: a trans-ancestry Mendelian randomisation study	Zhao JV, 2022 (PMID: 35080656)	Two-sample	per 1 mm Hg reduction in SBP	European	Meta-analysis: UK Biobank and ICBP (Evangelou E et al., 2018)	HbA1c	European	Meta-analysis: MAGIC and UK Biobank (Pan UKB analysis)	MAGIC: ≤145,579; UK Biobank: 396,663 European	1	Wald-ratio	Beta (95% CI)	-0.02 (-0.04, -0.01)
BBs	Using genetics to assess the association of commonly used antihypertensive drugs with diabetes, glycaemic traits and lipids: a trans-ancestry Mendelian randomisation study	Zhao JV, 2022 (PMID: 35080656)	Two-sample	per 1 mm Hg reduction in SBP	European	Meta-analysis: UK Biobank and ICBP (Evangelou E et al., 2018)	HbA1c	European	Meta-analysis: MAGIC and UK Biobank (Pan UKB analysis)	MAGIC: ≤145,579; UK Biobank: 396,663 European	2	Inverse variance weighting (IVW)	Beta (95% CI)	0.01 (0.007, 0.014)
CCBs	Using genetics to assess the association of commonly used antihypertensive drugs with diabetes, glycaemic traits and lipids: a trans-ancestry Mendelian randomisation study	Zhao JV, 2022 (PMID: 35080656)	Two-sample	per 1 mm Hg reduction in SBP	European	Meta-analysis: UK Biobank and ICBP (Evangelou E et al., 2018)	HbA1c	European	Meta-analysis: MAGIC and UK Biobank (Pan UKB analysis)	MAGIC: ≤145,579; UK Biobank: 396,663 European	8	Inverse variance weighting (IVW)	Beta (95% CI)	0.08 (0.04, 0.13)
ACE inhibitors	Using genetics to assess the association of commonly used antihypertensive drugs with diabetes, glycaemic traits and lipids: a trans-ancestry Mendelian randomisation study	Zhao JV, 2022 (PMID: 35080656)	Two-sample	per 1 mm Hg reduction in SBP	East Asian	Biobank Japan	Diabetes	East Asian	Spracklen CN et al., 2020	77,418 cases / 356,122 controls	1	Wald-ratio	Odds ratio (95% CI)	0.94 (0.90, 0.99)
BBs	Using genetics to assess the association of commonly used antihypertensive drugs with diabetes, glycaemic traits and lipids: a trans-ancestry Mendelian randomisation study	Zhao JV, 2022 (PMID: 35080656)	Two-sample	per 1 mm Hg reduction in SBP	East Asian	Biobank Japan	Diabetes	East Asian	Spracklen CN et al., 2020	77,418 cases / 356,122 controls	4	Inverse variance weighting (IVW)	Odds ratio (95% CI)	1.03 (1.00, 1.05)
CCBs	Using genetics to assess the association of commonly used antihypertensive drugs with diabetes, glycaemic traits and lipids: a trans-ancestry Mendelian randomisation study	Zhao JV, 2022 (PMID: 35080656)	Two-sample	per 1 mm Hg reduction in SBP	East Asian	Biobank Japan	Diabetes	East Asian	Spracklen CN et al., 2020	77,418 cases / 356,122 controls	21	Inverse variance weighting (IVW)	Odds ratio (95% CI)	1.00 (0.99, 1.01)
ACE inhibitors	Using genetics to assess the association of commonly used antihypertensive drugs with diabetes, glycaemic traits and lipids: a trans-ancestry Mendelian randomisation study	Zhao JV, 2022 (PMID: 35080656)	Two-sample	per 1 mm Hg reduction in SBP	East Asian	Biobank Japan	Glucose	East Asian	Biobank Japan and GWAS in Chinese	Biobank Japan: 93,146; Chinese: 6,063	1	Wald-ratio	Beta (95% CI)	−0.009 (−0.04, 0.02)
BBs	Using genetics to assess the association of commonly used antihypertensive drugs with diabetes, glycaemic traits and lipids: a trans-ancestry Mendelian randomisation study	Zhao JV, 2022 (PMID: 35080656)	Two-sample	per 1 mm Hg reduction in SBP	East Asian	Biobank Japan	Glucose	East Asian	Biobank Japan and GWAS in Chinese	Biobank Japan: 93,146; Chinese: 6,063	4	Inverse variance weighting (IVW)	Beta (95% CI)	0.005 (−0.01, 0.02)
CCBs	Using genetics to assess the association of commonly used antihypertensive drugs with diabetes, glycaemic traits and lipids: a trans-ancestry Mendelian randomisation study	Zhao JV, 2022 (PMID: 35080656)	Two-sample	per 1 mm Hg reduction in SBP	East Asian	Biobank Japan	Glucose	East Asian	Biobank Japan and GWAS in Chinese	Biobank Japan: 93,146; Chinese: 6,063	21	Inverse variance weighting (IVW)	Beta (95% CI)	−0.007 (−0.01, -0.002)
ACE inhibitors	Using genetics to assess the association of commonly used antihypertensive drugs with diabetes, glycaemic traits and lipids: a trans-ancestry Mendelian randomisation study	Zhao JV, 2022 (PMID: 35080656)	Two-sample	per 1 mm Hg reduction in SBP	East Asian	Biobank Japan	HbA1c	East Asian	Meta-analysis: MAGIC and Biobank Japan	MAGIC: 31,263; Biobank Japan: 42,790	1	Wald-ratio	Beta (95% CI)	0.006 (−0.03, 0.04)
BBs	Using genetics to assess the association of commonly used antihypertensive drugs with diabetes, glycaemic traits and lipids: a trans-ancestry Mendelian randomisation study	Zhao JV, 2022 (PMID: 35080656)	Two-sample	per 1 mm Hg reduction in SBP	East Asian	Biobank Japan	HbA1c	East Asian	Meta-analysis: MAGIC and Biobank Japan	MAGIC: 31,263; Biobank Japan: 42,790	4	Inverse variance weighting (IVW)	Beta (95% CI)	0.005 (−0.003, 0.01)
CCBs	Using genetics to assess the association of commonly used antihypertensive drugs with diabetes, glycaemic traits and lipids: a trans-ancestry Mendelian randomisation study	Zhao JV, 2022 (PMID: 35080656)	Two-sample	per 1 mm Hg reduction in SBP	East Asian	Biobank Japan	HbA1c	East Asian	Meta-analysis: MAGIC and Biobank Japan	MAGIC: 31,263; Biobank Japan: 42,790	21	Inverse variance weighting (IVW)	Beta (95% CI)	−0.004 (−0.02, 0.01)
ACE inhibitors	Using genetics to assess the association of commonly used antihypertensive drugs with diabetes, glycaemic traits and lipids: a trans-ancestry Mendelian randomisation study	Zhao JV, 2022 (PMID: 35080656)	Two-sample	per 1 mm Hg reduction in SBP	European	Meta-analysis: UK Biobank and ICBP (Evangelou E et al., 2018)	HDL	Majority European	Meta-analysis: UK Biobank and GLGC	GLGC: 188,577 European, 7,898 non-European; UK Biobank: 440,546	1	Wald-ratio	Beta (95% CI)	0.03 (0.010, 0.05)
BBs	Using genetics to assess the association of commonly used antihypertensive drugs with diabetes, glycaemic traits and lipids: a trans-ancestry Mendelian randomisation study	Zhao JV, 2022 (PMID: 35080656)	Two-sample	per 1 mm Hg reduction in SBP	European	Meta-analysis: UK Biobank and ICBP (Evangelou E et al., 2018)	HDL	Majority European	Meta-analysis: UK Biobank and GLGC	GLGC: 188,577 European, 7,898 non-European; UK Biobank: 440,546	2	Inverse variance weighting (IVW)	Beta (95% CI)	-0.034 (-0.04, -0.026)
CCBs	Using genetics to assess the association of commonly used antihypertensive drugs with diabetes, glycaemic traits and lipids: a trans-ancestry Mendelian randomisation study	Zhao JV, 2022 (PMID: 35080656)	Two-sample	per 1 mm Hg reduction in SBP	European	Meta-analysis: UK Biobank and ICBP (Evangelou E et al., 2018)	HDL	Majority European	Meta-analysis: UK Biobank and GLGC	GLGC: 188,577 European, 7,898 non-European; UK Biobank: 440,546	8	Inverse variance weighting (IVW)	Beta (95% CI)	0.000 (-0.004, 0.004)
ACE inhibitors	Using genetics to assess the association of commonly used antihypertensive drugs with diabetes, glycaemic traits and lipids: a trans-ancestry Mendelian randomisation study	Zhao JV, 2022 (PMID: 35080656)	Two-sample	per 1 mm Hg reduction in SBP	European	Meta-analysis: UK Biobank and ICBP (Evangelou E et al., 2018)	TG	Majority European	Meta-analysis: UK Biobank and GLGC	GLGC: 188,577 European, 7,898 non-European; UK Biobank: 440,546	1	Wald-ratio	Beta (95% CI)	-0.04 (-0.09, 0.02)
BBs	Using genetics to assess the association of commonly used antihypertensive drugs with diabetes, glycaemic traits and lipids: a trans-ancestry Mendelian randomisation study	Zhao JV, 2022 (PMID: 35080656)	Two-sample	per 1 mm Hg reduction in SBP	European	Meta-analysis: UK Biobank and ICBP (Evangelou E et al., 2018)	TG	Majority European	Meta-analysis: UK Biobank and GLGC	GLGC: 188,577 European, 7,898 non-European; UK Biobank: 440,546	2	Inverse variance weighting (IVW)	Beta (95% CI)	0.03 (0.01, 0.05)
CCBs	Using genetics to assess the association of commonly used antihypertensive drugs with diabetes, glycaemic traits and lipids: a trans-ancestry Mendelian randomisation study	Zhao JV, 2022 (PMID: 35080656)	Two-sample	per 1 mm Hg reduction in SBP	European	Meta-analysis: UK Biobank and ICBP (Evangelou E et al., 2018)	TG	Majority European	Meta-analysis: UK Biobank and GLGC	GLGC: 188,577 European, 7,898 non-European; UK Biobank: 440,546	8	Inverse variance weighting (IVW)	Beta (95% CI)	0.007 (-0.001, 0.02)
ACE inhibitors	Using genetics to assess the association of commonly used antihypertensive drugs with diabetes, glycaemic traits and lipids: a trans-ancestry Mendelian randomisation study	Zhao JV, 2022 (PMID: 35080656)	Two-sample	per 1 mm Hg reduction in SBP	East Asian	Biobank Japan	LDL	East Asian	Biobank Japan and GWAS of lipids in Chinese	Biobank Japan: 93,146; Chinese: ≤10,341	1	Wald-ratio	Beta (95% CI)	0.02 (−0.02, 0.06)
BBs	Using genetics to assess the association of commonly used antihypertensive drugs with diabetes, glycaemic traits and lipids: a trans-ancestry Mendelian randomisation study	Zhao JV, 2022 (PMID: 35080656)	Two-sample	per 1 mm Hg reduction in SBP	East Asian	Biobank Japan	LDL	East Asian	Biobank Japan and GWAS of lipids in Chinese	Biobank Japan: 93,146; Chinese: ≤10,341	4	Inverse variance weighting (IVW)	Beta (95% CI)	−0.001 (−0.01, 0.007)
CCBs	Using genetics to assess the association of commonly used antihypertensive drugs with diabetes, glycaemic traits and lipids: a trans-ancestry Mendelian randomisation study	Zhao JV, 2022 (PMID: 35080656)	Two-sample	per 1 mm Hg reduction in SBP	East Asian	Biobank Japan	LDL	East Asian	Biobank Japan and GWAS of lipids in Chinese	Biobank Japan: 93,146; Chinese: ≤10,341	21	Inverse variance weighting (IVW)	Beta (95% CI)	0.008 (0.001, 0.01)
ACE inhibitors	Using genetics to assess the association of commonly used antihypertensive drugs with diabetes, glycaemic traits and lipids: a trans-ancestry Mendelian randomisation study	Zhao JV, 2022 (PMID: 35080656)	Two-sample	per 1 mm Hg reduction in SBP	East Asian	Biobank Japan	HDL	East Asian	Biobank Japan and GWAS of lipids in Chinese	Biobank Japan: 93,146; Chinese: ≤10,341	1	Wald-ratio	Beta (95% CI)	0.01 (−0.02, 0.05)
BBs	Using genetics to assess the association of commonly used antihypertensive drugs with diabetes, glycaemic traits and lipids: a trans-ancestry Mendelian randomisation study	Zhao JV, 2022 (PMID: 35080656)	Two-sample	per 1 mm Hg reduction in SBP	East Asian	Biobank Japan	HDL	East Asian	Biobank Japan and GWAS of lipids in Chinese	Biobank Japan: 93,146; Chinese: ≤10,341	4	Inverse variance weighting (IVW)	Beta (95% CI)	−0.017 (−0.03, −0.004)
CCBs	Using genetics to assess the association of commonly used antihypertensive drugs with diabetes, glycaemic traits and lipids: a trans-ancestry Mendelian randomisation study	Zhao JV, 2022 (PMID: 35080656)	Two-sample	per 1 mm Hg reduction in SBP	East Asian	Biobank Japan	HDL	East Asian	Biobank Japan and GWAS of lipids in Chinese	Biobank Japan: 93,146; Chinese: ≤10,341	21	Inverse variance weighting (IVW)	Beta (95% CI)	0.002 (-0.005, 0.009)
ACE inhibitors	Using genetics to assess the association of commonly used antihypertensive drugs with diabetes, glycaemic traits and lipids: a trans-ancestry Mendelian randomisation study	Zhao JV, 2022 (PMID: 35080656)	Two-sample	per 1 mm Hg reduction in SBP	East Asian	Biobank Japan	TG	East Asian	Biobank Japan and GWAS of lipids in Chinese	Biobank Japan: 93,146; Chinese: ≤10,341	1	Wald-ratio	Beta (95% CI)	−0.020 (−0.05, 0.009)
BBs	Using genetics to assess the association of commonly used antihypertensive drugs with diabetes, glycaemic traits and lipids: a trans-ancestry Mendelian randomisation study	Zhao JV, 2022 (PMID: 35080656)	Two-sample	per 1 mm Hg reduction in SBP	East Asian	Biobank Japan	TG	East Asian	Biobank Japan and GWAS of lipids in Chinese	Biobank Japan: 93,146; Chinese: ≤10,341	4	Inverse variance weighting (IVW)	Beta (95% CI)	0.01 (0.001, 0.02)
CCBs	Using genetics to assess the association of commonly used antihypertensive drugs with diabetes, glycaemic traits and lipids: a trans-ancestry Mendelian randomisation study	Zhao JV, 2022 (PMID: 35080656)	Two-sample	per 1 mm Hg reduction in SBP	East Asian	Biobank Japan	TG	East Asian	Biobank Japan and GWAS of lipids in Chinese	Biobank Japan: 93,146; Chinese: ≤10,341	21	Inverse variance weighting (IVW)	Beta (95% CI)	0.001 (−0.004, 0.005)
ACE inhibitors	Using genetics to assess the association of commonly used antihypertensive drugs with diabetes, glycaemic traits and lipids: a trans-ancestry Mendelian randomisation study	Zhao JV, 2022 (PMID: 35080656)	Two-sample	per 1 mm Hg reduction in SBP	European	Meta-analysis: UK Biobank and ICBP (Evangelou E et al., 2018)	LDL	Majority European	Meta-analysis: UK Biobank and GLGC	GLGC: 188,577 European, 7,898 non-European; UK Biobank: 440,546	1	Wald-ratio	Beta (95% CI)	-0.002 (-0.06, 0.05)
BBs	Using genetics to assess the association of commonly used antihypertensive drugs with diabetes, glycaemic traits and lipids: a trans-ancestry Mendelian randomisation study	Zhao JV, 2022 (PMID: 35080656)	Two-sample	per 1 mm Hg reduction in SBP	European	Meta-analysis: UK Biobank and ICBP (Evangelou E et al., 2018)	LDL	Majority European	Meta-analysis: UK Biobank and GLGC	GLGC: 188,577 European, 7,898 non-European; UK Biobank: 440,546	2	Inverse variance weighting (IVW)	Beta (95% CI)	0.005 (-0.02, 0.03)
CCBs	Using genetics to assess the association of commonly used antihypertensive drugs with diabetes, glycaemic traits and lipids: a trans-ancestry Mendelian randomisation study	Zhao JV, 2022 (PMID: 35080656)	Two-sample	per 1 mm Hg reduction in SBP	European	Meta-analysis: UK Biobank and ICBP (Evangelou E et al., 2018)	LDL	Majority European	Meta-analysis: UK Biobank and GLGC	GLGC: 188,577 European, 7,898 non-European; UK Biobank: 440,546	8	Inverse variance weighting (IVW)	Beta (95% CI)	0.02 (0.009, 0.024)
ACE inhibitors	Using genetics to assess the association of commonly used antihypertensive drugs with diabetes, glycaemic traits and lipids: a trans-ancestry Mendelian randomisation study	Zhao JV, 2022 (PMID: 35080656)	Two-sample	per 1 mm Hg reduction in SBP	European	Meta-analysis: UK Biobank and ICBP (Evangelou E et al., 2018)	Glucose	Majority European	Meta-analysis: MAGIC and UK Biobank (Pan UKB analysis)	140595	1	Wald-ratio	Beta (95% CI)	-0.07 (-0.10, -0.04)
BBs	Using genetics to assess the association of commonly used antihypertensive drugs with diabetes, glycaemic traits and lipids: a trans-ancestry Mendelian randomisation study	Zhao JV, 2022 (PMID: 35080656)	Two-sample	per 1 mm Hg reduction in SBP	European	Meta-analysis: UK Biobank and ICBP (Evangelou E et al., 2018)	Glucose	Majority European	Meta-analysis: MAGIC and UK Biobank (Pan UKB analysis)	140595	2	Inverse variance weighting (IVW)	Beta (95% CI)	0.007 (-0.003, 0.02)
CCBs	Using genetics to assess the association of commonly used antihypertensive drugs with diabetes, glycaemic traits and lipids: a trans-ancestry Mendelian randomisation study	Zhao JV, 2022 (PMID: 35080656)	Two-sample	per 1 mm Hg reduction in SBP	European	Meta-analysis: UK Biobank and ICBP (Evangelou E et al., 2018)	Glucose	Majority European	Meta-analysis: MAGIC and UK Biobank (Pan UKB analysis)	140595	8	Inverse variance weighting (IVW)	Beta (95% CI)	0.005 (-0.003, 0.01)
ACE inhibitors	Using genetics to understand the role of antihypertensive drugs modulating angiotensin-converting enzyme in immune function and inflammation	Zhao JV, 2021 (PMID: 33025652)	Two-sample	SBP (unit not mentioned)	European	Walker VM et al., 2020	Lymphocyte	European	UK Biobank	361194	1	Wald-ratio	Beta (95% CI)	0.78 (0.35, 1.22)
ACE inhibitors	Using genetics to understand the role of antihypertensive drugs modulating angiotensin-converting enzyme in immune function and inflammation	Zhao JV, 2021 (PMID: 33025652)	Two-sample	SBP (unit not mentioned)	European	Meta-analysis: UK Biobank and ICBP (Evangelou E et al., 2018)	Lymphocyte	European	UK Biobank	361194	1	Wald-ratio	Beta (95% CI)	0.87 (0.40, 1.35)
ARBs	Using genetics to understand the role of antihypertensive drugs modulating angiotensin-converting enzyme in immune function and inflammation	Zhao JV, 2021 (PMID: 33025652)	Two-sample	SBP (unit not mentioned)	European	Walker VM et al., 2020	Lymphocyte	European	UK Biobank	361194	1	Wald-ratio	Beta (95% CI)	-0.61 (-1.38, 0.17)
CCBs	Using genetics to understand the role of antihypertensive drugs modulating angiotensin-converting enzyme in immune function and inflammation	Zhao JV, 2021 (PMID: 33025652)	Two-sample	SBP (unit not mentioned)	European	Walker VM et al., 2020	Lymphocyte	European	UK Biobank	361194	12	Inverse variance weighting (IVW)	Beta (95% CI)	0.21 (0.05, 0.36)
CCBs	Using genetics to understand the role of antihypertensive drugs modulating angiotensin-converting enzyme in immune function and inflammation	Zhao JV, 2021 (PMID: 33025652)	Two-sample	SBP (unit not mentioned)	European	Meta-analysis: UK Biobank and ICBP (Evangelou E et al., 2018)	Lymphocyte	European	UK Biobank	361194	24	Inverse variance weighting (IVW)	Beta (95% CI)	0.16 (0.16, 0.31)
ACE inhibitors	Using genetics to understand the role of antihypertensive drugs modulating angiotensin-converting enzyme in immune function and inflammation	Zhao JV, 2021 (PMID: 33025652)	Two-sample	SBP (unit not mentioned)	European	Walker VM et al., 2020	Neutrophil	European	UK Biobank	361194	1	Wald-ratio	Beta (95% CI)	-0.64 (-1.09, -0.20)
ACE inhibitors	Using genetics to understand the role of antihypertensive drugs modulating angiotensin-converting enzyme in immune function and inflammation	Zhao JV, 2021 (PMID: 33025652)	Two-sample	SBP (unit not mentioned)	European	Meta-analysis: UK Biobank and ICBP (Evangelou E et al., 2018)	Neutrophil	European	UK Biobank	361194	1	Wald-ratio	Beta (95% CI)	-0.73 (-1.21, -0.25)
ARBs	Using genetics to understand the role of antihypertensive drugs modulating angiotensin-converting enzyme in immune function and inflammation	Zhao JV, 2021 (PMID: 33025652)	Two-sample	SBP (unit not mentioned)	European	Walker VM et al., 2020	Neutrophil	European	UK Biobank	361194	1	Wald-ratio	Beta (95% CI)	0.69 (-0.09, 1.47)
CCBs	Using genetics to understand the role of antihypertensive drugs modulating angiotensin-converting enzyme in immune function and inflammation	Zhao JV, 2021 (PMID: 33025652)	Two-sample	SBP (unit not mentioned)	European	Walker VM et al., 2020	Neutrophil	European	UK Biobank	361194	12	Inverse variance weighting (IVW)	Beta (95% CI)	-0.23 (-0.39, -0.08)
CCBs	Using genetics to understand the role of antihypertensive drugs modulating angiotensin-converting enzyme in immune function and inflammation	Zhao JV, 2021 (PMID: 33025652)	Two-sample	SBP (unit not mentioned)	European	Meta-analysis: UK Biobank and ICBP (Evangelou E et al., 2018)	Neutrophil	European	UK Biobank	361194	24	Inverse variance weighting (IVW)	Beta (95% CI)	-0.21 (-0.29, -0.13)
ACE inhibitors	Using genetics to understand the role of antihypertensive drugs modulating angiotensin-converting enzyme in immune function and inflammation	Zhao JV, 2021 (PMID: 33025652)	Two-sample	SBP (unit not mentioned)	European	ORIGIN trial (Pigeyre et al., 2020)	Lymphocyte	European	UK Biobank	361194	3	Inverse variance weighting (IVW)	Beta (95% CI)	0.52 (0.14, 0.90)
ACE inhibitors	Using genetics to understand the role of antihypertensive drugs modulating angiotensin-converting enzyme in immune function and inflammation	Zhao JV, 2021 (PMID: 33025652)	Two-sample	SBP (unit not mentioned)	European	ORIGIN trial (Pigeyre et al., 2020)	Neutrophil	European	UK Biobank	361194	3	Inverse variance weighting (IVW)	Beta (95% CI)	-0.61 (-0.99, -0.22)
Alpha-adrenoceptor blockers	Using genetics to understand the role of antihypertensive drugs modulating angiotensin-converting enzyme in immune function and inflammation	Zhao JV, 2021 (PMID: 33025652)	Two-sample	SBP (unit not mentioned)	European	Walker VM et al., 2020	Lymphocyte	European	UK Biobank	361194	8	Inverse variance weighting (IVW)	Beta (95% CI)	-0.08 (-0.28, 0.11)
Adrenergic neurone blockers	Using genetics to understand the role of antihypertensive drugs modulating angiotensin-converting enzyme in immune function and inflammation	Zhao JV, 2021 (PMID: 33025652)	Two-sample	SBP (unit not mentioned)	European	Walker VM et al., 2020	Lymphocyte	European	UK Biobank	361194	3	Inverse variance weighting (IVW)	Beta (95% CI)	0.46 (0.05, 0.87)
BBs	Using genetics to understand the role of antihypertensive drugs modulating angiotensin-converting enzyme in immune function and inflammation	Zhao JV, 2021 (PMID: 33025652)	Two-sample	SBP (unit not mentioned)	European	Walker VM et al., 2020	Lymphocyte	European	UK Biobank	361194	10	Inverse variance weighting (IVW)	Beta (95% CI)	0.01 (-0.17, 0.19)
BBs	Using genetics to understand the role of antihypertensive drugs modulating angiotensin-converting enzyme in immune function and inflammation	Zhao JV, 2021 (PMID: 33025652)	Two-sample	SBP (unit not mentioned)	European	Meta-analysis: UK Biobank and ICBP (Evangelou E et al., 2018)	Lymphocyte	European	UK Biobank	361194	6	Inverse variance weighting (IVW)	Beta (95% CI)	0.14 (-0.08, 0.37)
Centrally acting antihypertensives	Using genetics to understand the role of antihypertensive drugs modulating angiotensin-converting enzyme in immune function and inflammation	Zhao JV, 2021 (PMID: 33025652)	Two-sample	SBP (unit not mentioned)	European	Walker VM et al., 2020	Lymphocyte	European	UK Biobank	361194	6	Inverse variance weighting (IVW)	Beta (95% CI)	0.10 (-0.39, 0.59)
Loop diuretics	Using genetics to understand the role of antihypertensive drugs modulating angiotensin-converting enzyme in immune function and inflammation	Zhao JV, 2021 (PMID: 33025652)	Two-sample	SBP (unit not mentioned)	European	Walker VM et al., 2020	Lymphocyte	European	UK Biobank	361194	3	Inverse variance weighting (IVW)	Beta (95% CI)	0.20 (-0.22, 0.63)
PSDs and aldosterone antagonists	Using genetics to understand the role of antihypertensive drugs modulating angiotensin-converting enzyme in immune function and inflammation	Zhao JV, 2021 (PMID: 33025652)	Two-sample	SBP (unit not mentioned)	European	Walker VM et al., 2020	Lymphocyte	European	UK Biobank	361194	3	Inverse variance weighting (IVW)	Beta (95% CI)	0.77 (0.35, 1.18)
Renin inhibitors	Using genetics to understand the role of antihypertensive drugs modulating angiotensin-converting enzyme in immune function and inflammation	Zhao JV, 2021 (PMID: 33025652)	Two-sample	SBP (unit not mentioned)	European	Walker VM et al., 2020	Lymphocyte	European	UK Biobank	361194	1	Wald-ratio	Beta (95% CI)	-0.61 (-1.63, 0.41)
Thiazide diuretics	Using genetics to understand the role of antihypertensive drugs modulating angiotensin-converting enzyme in immune function and inflammation	Zhao JV, 2021 (PMID: 33025652)	Two-sample	SBP (unit not mentioned)	European	Walker VM et al., 2020	Lymphocyte	European	UK Biobank	361194	7	Inverse variance weighting (IVW)	Beta (95% CI)	0.22 (-0.08, 0.52)
Vasodilators	Using genetics to understand the role of antihypertensive drugs modulating angiotensin-converting enzyme in immune function and inflammation	Zhao JV, 2021 (PMID: 33025652)	Two-sample	SBP (unit not mentioned)	European	Walker VM et al., 2020	Lymphocyte	European	UK Biobank	361194	9	Inverse variance weighting (IVW)	Beta (95% CI)	0.50 (0.04, 0.97)
Alpha-adrenoceptor blockers	Using genetics to understand the role of antihypertensive drugs modulating angiotensin-converting enzyme in immune function and inflammation	Zhao JV, 2021 (PMID: 33025652)	Two-sample	SBP (unit not mentioned)	European	Walker VM et al., 2020	Neutrophil	European	UK Biobank	361194	8	Inverse variance weighting (IVW)	Beta (95% CI)	0.12 (-0.09, 0.34)
Adrenergic neurone blockers	Using genetics to understand the role of antihypertensive drugs modulating angiotensin-converting enzyme in immune function and inflammation	Zhao JV, 2021 (PMID: 33025652)	Two-sample	SBP (unit not mentioned)	European	Walker VM et al., 2020	Neutrophil	European	UK Biobank	361194	3	Inverse variance weighting (IVW)	Beta (95% CI)	-0.24 (-0.66, 0.17)
BBs	Using genetics to understand the role of antihypertensive drugs modulating angiotensin-converting enzyme in immune function and inflammation	Zhao JV, 2021 (PMID: 33025652)	Two-sample	SBP (unit not mentioned)	European	Walker VM et al., 2020	Neutrophil	European	UK Biobank	361194	10	Inverse variance weighting (IVW)	Beta (95% CI)	-0.01 (-0.19, 0.16)
BBs	Using genetics to understand the role of antihypertensive drugs modulating angiotensin-converting enzyme in immune function and inflammation	Zhao JV, 2021 (PMID: 33025652)	Two-sample	SBP (unit not mentioned)	European	Meta-analysis: UK Biobank and ICBP (Evangelou E et al., 2018)	Neutrophil	European	UK Biobank	361194	6	Inverse variance weighting (IVW)	Beta (95% CI)	-0.04 (-0.28, 0.20)
Centrally acting antihypertensives	Using genetics to understand the role of antihypertensive drugs modulating angiotensin-converting enzyme in immune function and inflammation	Zhao JV, 2021 (PMID: 33025652)	Two-sample	SBP (unit not mentioned)	European	Walker VM et al., 2020	Neutrophil	European	UK Biobank	361194	6	Inverse variance weighting (IVW)	Beta (95% CI)	0.05 (-0.55, 0.65)
Loop diuretics	Using genetics to understand the role of antihypertensive drugs modulating angiotensin-converting enzyme in immune function and inflammation	Zhao JV, 2021 (PMID: 33025652)	Two-sample	SBP (unit not mentioned)	European	Walker VM et al., 2020	Neutrophil	European	UK Biobank	361194	3	Inverse variance weighting (IVW)	Beta (95% CI)	-0.16 (-0.59, 0.26)
PSDs and aldosterone antagonists	Using genetics to understand the role of antihypertensive drugs modulating angiotensin-converting enzyme in immune function and inflammation	Zhao JV, 2021 (PMID: 33025652)	Two-sample	SBP (unit not mentioned)	European	Walker VM et al., 2020	Neutrophil	European	UK Biobank	361194	3	Inverse variance weighting (IVW)	Beta (95% CI)	0.68 (-1.10, -0.26)
Renin inhibitors	Using genetics to understand the role of antihypertensive drugs modulating angiotensin-converting enzyme in immune function and inflammation	Zhao JV, 2021 (PMID: 33025652)	Two-sample	SBP (unit not mentioned)	European	Walker VM et al., 2020	Neutrophil	European	UK Biobank	361194	1	Wald-ratio	Beta (95% CI)	0.49 (-0.55, 1.52)
Thiazide diuretics	Using genetics to understand the role of antihypertensive drugs modulating angiotensin-converting enzyme in immune function and inflammation	Zhao JV, 2021 (PMID: 33025652)	Two-sample	SBP (unit not mentioned)	European	Walker VM et al., 2020	Neutrophil	European	UK Biobank	361194	7	Inverse variance weighting (IVW)	Beta (95% CI)	-0.19 (-0.49, 0.12)
Vasodilators	Using genetics to understand the role of antihypertensive drugs modulating angiotensin-converting enzyme in immune function and inflammation	Zhao JV, 2021 (PMID: 33025652)	Two-sample	SBP (unit not mentioned)	European	Walker VM et al., 2020	Neutrophil	European	UK Biobank	361194	9	Inverse variance weighting (IVW)	Beta (95% CI)	-0.45 (-0.86, -0.03)
ACE inhibitors	Using genetics to understand the role of antihypertensive drugs modulating angiotensin-converting enzyme in immune function and inflammation	Zhao JV, 2021 (PMID: 33025652)	Two-sample	SBP (unit not mentioned)	European	Walker VM et al., 2020	TNF-alpha	European	Kettunen J et al., 2016	24925	1	Wald-ratio	Beta (95% CI)	-3.95 (-8.40, 0.50)
ACE inhibitors	Using genetics to understand the role of antihypertensive drugs modulating angiotensin-converting enzyme in immune function and inflammation	Zhao JV, 2021 (PMID: 33025652)	Two-sample	SBP (unit not mentioned)	European	Meta-analysis: UK Biobank and ICBP (Evangelou E et al., 2018)	TNF-alpha	European	Kettunen J et al., 2016	24925	1	Wald-ratio	Beta (95% CI)	-4.11 (-8.94, 0.73)
ARBs	Using genetics to understand the role of antihypertensive drugs modulating angiotensin-converting enzyme in immune function and inflammation	Zhao JV, 2021 (PMID: 33025652)	Two-sample	SBP (unit not mentioned)	European	Walker VM et al., 2020	TNF-alpha	European	Kettunen J et al., 2016	24925	1	Wald-ratio	Beta (95% CI)	-2.58 (-12.3, 7.11)
CCBs	Using genetics to understand the role of antihypertensive drugs modulating angiotensin-converting enzyme in immune function and inflammation	Zhao JV, 2021 (PMID: 33025652)	Two-sample	SBP (unit not mentioned)	European	Walker VM et al., 2020	TNF-alpha	European	Kettunen J et al., 2016	24925	11	Inverse variance weighting (IVW)	Beta (95% CI)	0.39 (-1.92, 2.70)
CCBs	Using genetics to understand the role of antihypertensive drugs modulating angiotensin-converting enzyme in immune function and inflammation	Zhao JV, 2021 (PMID: 33025652)	Two-sample	SBP (unit not mentioned)	European	Meta-analysis: UK Biobank and ICBP (Evangelou E et al., 2018)	TNF-alpha	European	Kettunen J et al., 2016	24925	24	Inverse variance weighting (IVW)	Beta (95% CI)	0.83 (0.02, 1.64)
ACE inhibitors	Using genetics to understand the role of antihypertensive drugs modulating angiotensin-converting enzyme in immune function and inflammation	Zhao JV, 2021 (PMID: 33025652)	Two-sample	SBP (unit not mentioned)	European	ORIGIN trial (Pigeyre et al., 2020)	TNF-alpha	European	Kettunen J et al., 2016	24925	3	Inverse variance weighting (IVW)	Beta (95% CI)	-4.92 (-8.50, -1.33)
Alpha-adrenoceptor blockers	Using genetics to understand the role of antihypertensive drugs modulating angiotensin-converting enzyme in immune function and inflammation	Zhao JV, 2021 (PMID: 33025652)	Two-sample	SBP (unit not mentioned)	European	Walker VM et al., 2020	TNF-alpha	European	Kettunen J et al., 2016	24925	8	Inverse variance weighting (IVW)	Beta (95% CI)	-0.15 (-2.21, 1.92)
Adrenergic neurone blockers	Using genetics to understand the role of antihypertensive drugs modulating angiotensin-converting enzyme in immune function and inflammation	Zhao JV, 2021 (PMID: 33025652)	Two-sample	SBP (unit not mentioned)	European	Walker VM et al., 2020	TNF-alpha	European	Kettunen J et al., 2016	24925	3	Inverse variance weighting (IVW)	Beta (95% CI)	-2.47 (-6.53, 1.58)
BBs	Using genetics to understand the role of antihypertensive drugs modulating angiotensin-converting enzyme in immune function and inflammation	Zhao JV, 2021 (PMID: 33025652)	Two-sample	SBP (unit not mentioned)	European	Walker VM et al., 2020	TNF-alpha	European	Kettunen J et al., 2016	24925	10	Inverse variance weighting (IVW)	Beta (95% CI)	1.16 (-0.62, 2.93)
BBs	Using genetics to understand the role of antihypertensive drugs modulating angiotensin-converting enzyme in immune function and inflammation	Zhao JV, 2021 (PMID: 33025652)	Two-sample	SBP (unit not mentioned)	European	Meta-analysis: UK Biobank and ICBP (Evangelou E et al., 2018)	TNF-alpha	European	Kettunen J et al., 2016	24925	6	Inverse variance weighting (IVW)	Beta (95% CI)	1.46 (-0.63, 3.56)
Centrally acting antihypertensives	Using genetics to understand the role of antihypertensive drugs modulating angiotensin-converting enzyme in immune function and inflammation	Zhao JV, 2021 (PMID: 33025652)	Two-sample	SBP (unit not mentioned)	European	Walker VM et al., 2020	TNF-alpha	European	Kettunen J et al., 2016	24925	6	Inverse variance weighting (IVW)	Beta (95% CI)	-1.09 (-4.41, 2.23)
Loop diuretics	Using genetics to understand the role of antihypertensive drugs modulating angiotensin-converting enzyme in immune function and inflammation	Zhao JV, 2021 (PMID: 33025652)	Two-sample	SBP (unit not mentioned)	European	Walker VM et al., 2020	TNF-alpha	European	Kettunen J et al., 2016	24925	3	Inverse variance weighting (IVW)	Beta (95% CI)	1.30 (-2.47, 5.07)
PSDs and aldosterone antagonists	Using genetics to understand the role of antihypertensive drugs modulating angiotensin-converting enzyme in immune function and inflammation	Zhao JV, 2021 (PMID: 33025652)	Two-sample	SBP (unit not mentioned)	European	Walker VM et al., 2020	TNF-alpha	European	Kettunen J et al., 2016	24925	3	Inverse variance weighting (IVW)	Beta (95% CI)	-0.52 (-4.53, 3.49)
Renin inhibitors	Using genetics to understand the role of antihypertensive drugs modulating angiotensin-converting enzyme in immune function and inflammation	Zhao JV, 2021 (PMID: 33025652)	Two-sample	SBP (unit not mentioned)	European	Walker VM et al., 2020	TNF-alpha	European	Kettunen J et al., 2016	24925	1	Wald-ratio	Beta (95% CI)	3.97 (-6.57, 14.5)
Thiazide diuretics	Using genetics to understand the role of antihypertensive drugs modulating angiotensin-converting enzyme in immune function and inflammation	Zhao JV, 2021 (PMID: 33025652)	Two-sample	SBP (unit not mentioned)	European	Walker VM et al., 2020	TNF-alpha	European	Kettunen J et al., 2016	24925	7	Inverse variance weighting (IVW)	Beta (95% CI)	-1.50 (-4.88, 1.88)
Vasodilators	Using genetics to understand the role of antihypertensive drugs modulating angiotensin-converting enzyme in immune function and inflammation	Zhao JV, 2021 (PMID: 33025652)	Two-sample	SBP (unit not mentioned)	European	Walker VM et al., 2020	TNF-alpha	European	Kettunen J et al., 2016	24925	9	Inverse variance weighting (IVW)	Beta (95% CI)	-0.76 (-3.91, 2.40)
ACE inhibitors	Using Mendelian randomization study to assess the renal effects of antihypertensive drugs	Zhao JV, 2021 (PMID: 33766008)	Two-sample	per SD reduction in SBP	European	Gill D et al., 2019; Walker VM et al., 2020	eGFR	European	Meta-analysis: UK Biobank and CKDGen	1157329	1	Wald-ratio	Beta (95% CI)	0.06 (0.008, 0.11)
ARBs	Using Mendelian randomization study to assess the renal effects of antihypertensive drugs	Zhao JV, 2021 (PMID: 33766008)	Two-sample	per SD reduction in SBP	European	Gill D et al., 2019; Walker VM et al., 2020	eGFR	European	Meta-analysis: UK Biobank and CKDGen	1157329	1	Wald-ratio	Beta (95% CI)	-0.02 (-0.10, 0.06)
CCBs	Using Mendelian randomization study to assess the renal effects of antihypertensive drugs	Zhao JV, 2021 (PMID: 33766008)	Two-sample	per SD reduction in SBP	European	Gill D et al., 2019; Walker VM et al., 2020	eGFR	European	Meta-analysis: UK Biobank and CKDGen	1157329	9	Inverse variance weighting (IVW)	Beta (95% CI)	-0.0001 (-0.03, 0.03)
Alpha-adrenoceptor blockers	Using Mendelian randomization study to assess the renal effects of antihypertensive drugs	Zhao JV, 2021 (PMID: 33766008)	Two-sample	per SD reduction in SBP	European	Gill D et al., 2019; Walker VM et al., 2020	eGFR	European	Meta-analysis: UK Biobank and CKDGen	1157329	6	Inverse variance weighting (IVW)	Beta (95% CI)	-0.004 (-0.03, 0.02)
Adrenergic neurone blockers	Using Mendelian randomization study to assess the renal effects of antihypertensive drugs	Zhao JV, 2021 (PMID: 33766008)	Two-sample	per SD reduction in SBP	European	Gill D et al., 2019; Walker VM et al., 2020	eGFR	European	Meta-analysis: UK Biobank and CKDGen	1157329	3	Inverse variance weighting (IVW)	Beta (95% CI)	-0.01 (-0.06, 0.03)
BBs	Using Mendelian randomization study to assess the renal effects of antihypertensive drugs	Zhao JV, 2021 (PMID: 33766008)	Two-sample	per SD reduction in SBP	European	Gill D et al., 2019; Walker VM et al., 2020	eGFR	European	Meta-analysis: UK Biobank and CKDGen	1157329	7	Inverse variance weighting (IVW)	Beta (95% CI)	-0.02 (-0.04, -0.004)
Centrally acting antihypertensives	Using Mendelian randomization study to assess the renal effects of antihypertensive drugs	Zhao JV, 2021 (PMID: 33766008)	Two-sample	per SD reduction in SBP	European	Gill D et al., 2019; Walker VM et al., 2020	eGFR	European	Meta-analysis: UK Biobank and CKDGen	1157329	4	Inverse variance weighting (IVW)	Beta (95% CI)	-0.01 (-0.09, 0.07)
Loop diuretics	Using Mendelian randomization study to assess the renal effects of antihypertensive drugs	Zhao JV, 2021 (PMID: 33766008)	Two-sample	per SD reduction in SBP	European	Gill D et al., 2019; Walker VM et al., 2020	eGFR	European	Meta-analysis: UK Biobank and CKDGen	1157329	2	Inverse variance weighting (IVW)	Beta (95% CI)	0.05 (0.004, 0.09)
PSDs and aldosterone antagonists	Using Mendelian randomization study to assess the renal effects of antihypertensive drugs	Zhao JV, 2021 (PMID: 33766008)	Two-sample	per SD reduction in SBP	European	Gill D et al., 2019; Walker VM et al., 2020	eGFR	European	Meta-analysis: UK Biobank and CKDGen	1157329	4	Inverse variance weighting (IVW)	Beta (95% CI)	-0.03 (-0.07, 0.005)
Renin inhibitors	Using Mendelian randomization study to assess the renal effects of antihypertensive drugs	Zhao JV, 2021 (PMID: 33766008)	Two-sample	per SD reduction in SBP	European	Gill D et al., 2019; Walker VM et al., 2020	eGFR	European	Meta-analysis: UK Biobank and CKDGen	1157329	1	Wald-ratio	Beta (95% CI)	-0.003 (-0.07, 0.06)
Thiazide diuretics	Using Mendelian randomization study to assess the renal effects of antihypertensive drugs	Zhao JV, 2021 (PMID: 33766008)	Two-sample	per SD reduction in SBP	European	Gill D et al., 2019; Walker VM et al., 2020	eGFR	European	Meta-analysis: UK Biobank and CKDGen	1157329	4	Inverse variance weighting (IVW)	Beta (95% CI)	-0.03 (-0.08, 0.01)
Vasodilators	Using Mendelian randomization study to assess the renal effects of antihypertensive drugs	Zhao JV, 2021 (PMID: 33766008)	Two-sample	per SD reduction in SBP	European	Gill D et al., 2019; Walker VM et al., 2020	eGFR	European	Meta-analysis: UK Biobank and CKDGen	1157329	8	Inverse variance weighting (IVW)	Beta (95% CI)	-0.01 (-0.03, 0.02)
ACE inhibitors	Using Mendelian randomization study to assess the renal effects of antihypertensive drugs	Zhao JV, 2021 (PMID: 33766008)	Two-sample	per SD reduction in SBP	European	Gill D et al., 2019; Walker VM et al., 2020	eGFR	European	CKDGen	765348	1	Wald-ratio	Beta (95% CI)	0.07 (-0.01, 0.14)
ARBs	Using Mendelian randomization study to assess the renal effects of antihypertensive drugs	Zhao JV, 2021 (PMID: 33766008)	Two-sample	per SD reduction in SBP	European	Gill D et al., 2019; Walker VM et al., 2020	eGFR	European	CKDGen	765348	1	Wald-ratio	Beta (95% CI)	0.03 (-0.09, 0.14)
CCBs	Using Mendelian randomization study to assess the renal effects of antihypertensive drugs	Zhao JV, 2021 (PMID: 33766008)	Two-sample	per SD reduction in SBP	European	Gill D et al., 2019; Walker VM et al., 2020	eGFR	European	CKDGen	765348	9	Inverse variance weighting (IVW)	Beta (95% CI)	-0.001 (-0.02, 0.02)
Alpha-adrenoceptor blockers	Using Mendelian randomization study to assess the renal effects of antihypertensive drugs	Zhao JV, 2021 (PMID: 33766008)	Two-sample	per SD reduction in SBP	European	Gill D et al., 2019; Walker VM et al., 2020	eGFR	European	CKDGen	765348	6	Inverse variance weighting (IVW)	Beta (95% CI)	0.002 (-0.03, 0.04)
Adrenergic neurone blockers	Using Mendelian randomization study to assess the renal effects of antihypertensive drugs	Zhao JV, 2021 (PMID: 33766008)	Two-sample	per SD reduction in SBP	European	Gill D et al., 2019; Walker VM et al., 2020	eGFR	European	CKDGen	765348	3	Inverse variance weighting (IVW)	Beta (95% CI)	0.01 (-0.04, 0.06)
BBs	Using Mendelian randomization study to assess the renal effects of antihypertensive drugs	Zhao JV, 2021 (PMID: 33766008)	Two-sample	per SD reduction in SBP	European	Gill D et al., 2019; Walker VM et al., 2020	eGFR	European	CKDGen	765348	7	Inverse variance weighting (IVW)	Beta (95% CI)	-0.02 (-0.04, 0.008)
Centrally acting antihypertensives	Using Mendelian randomization study to assess the renal effects of antihypertensive drugs	Zhao JV, 2021 (PMID: 33766008)	Two-sample	per SD reduction in SBP	European	Gill D et al., 2019; Walker VM et al., 2020	eGFR	European	CKDGen	765348	4	Inverse variance weighting (IVW)	Beta (95% CI)	0.04 (-0.03, 0.10)
Loop diuretics	Using Mendelian randomization study to assess the renal effects of antihypertensive drugs	Zhao JV, 2021 (PMID: 33766008)	Two-sample	per SD reduction in SBP	European	Gill D et al., 2019; Walker VM et al., 2020	eGFR	European	CKDGen	765348	2	Inverse variance weighting (IVW)	Beta (95% CI)	0.03 (-0.03, 0.09)
PSDs and aldosterone antagonists	Using Mendelian randomization study to assess the renal effects of antihypertensive drugs	Zhao JV, 2021 (PMID: 33766008)	Two-sample	per SD reduction in SBP	European	Gill D et al., 2019; Walker VM et al., 2020	eGFR	European	CKDGen	765348	4	Inverse variance weighting (IVW)	Beta (95% CI)	-0.03 (-0.08, 0.02)
Renin inhibitors	Using Mendelian randomization study to assess the renal effects of antihypertensive drugs	Zhao JV, 2021 (PMID: 33766008)	Two-sample	per SD reduction in SBP	European	Gill D et al., 2019; Walker VM et al., 2020	eGFR	European	CKDGen	765348	1	Wald-ratio	Beta (95% CI)	-0.01 (-0.10, 0.08)
Thiazide diuretics	Using Mendelian randomization study to assess the renal effects of antihypertensive drugs	Zhao JV, 2021 (PMID: 33766008)	Two-sample	per SD reduction in SBP	European	Gill D et al., 2019; Walker VM et al., 2020	eGFR	European	CKDGen	765348	4	Inverse variance weighting (IVW)	Beta (95% CI)	-0.01 (-0.09, 0.06)
Vasodilators	Using Mendelian randomization study to assess the renal effects of antihypertensive drugs	Zhao JV, 2021 (PMID: 33766008)	Two-sample	per SD reduction in SBP	European	Gill D et al., 2019; Walker VM et al., 2020	eGFR	European	CKDGen	765348	8	Inverse variance weighting (IVW)	Beta (95% CI)	-0.003 (-0.04, 0.03)
ACE inhibitors	Using Mendelian randomization study to assess the renal effects of antihypertensive drugs	Zhao JV, 2021 (PMID: 33766008)	Two-sample	per SD reduction in SBP	European	Gill D et al., 2019; Walker VM et al., 2020	eGFR	European	UK Biobank	391981	1	Wald-ratio	Beta (95% CI)	0.06 (0.008, 0.11)
ARBs	Using Mendelian randomization study to assess the renal effects of antihypertensive drugs	Zhao JV, 2021 (PMID: 33766008)	Two-sample	per SD reduction in SBP	European	Gill D et al., 2019; Walker VM et al., 2020	eGFR	European	UK Biobank	391981	1	Wald-ratio	Beta (95% CI)	-0.02 (-0.10, 0.06)
CCBs	Using Mendelian randomization study to assess the renal effects of antihypertensive drugs	Zhao JV, 2021 (PMID: 33766008)	Two-sample	per SD reduction in SBP	European	Gill D et al., 2019; Walker VM et al., 2020	eGFR	European	UK Biobank	391981	9	Inverse variance weighting (IVW)	Beta (95% CI)	-0.0001 (-0.03, 0.03)
Alpha-adrenoceptor blockers	Using Mendelian randomization study to assess the renal effects of antihypertensive drugs	Zhao JV, 2021 (PMID: 33766008)	Two-sample	per SD reduction in SBP	European	Gill D et al., 2019; Walker VM et al., 2020	eGFR	European	UK Biobank	391981	6	Inverse variance weighting (IVW)	Beta (95% CI)	-0.004 (-0.03, 0.02)
Adrenergic neurone blockers	Using Mendelian randomization study to assess the renal effects of antihypertensive drugs	Zhao JV, 2021 (PMID: 33766008)	Two-sample	per SD reduction in SBP	European	Gill D et al., 2019; Walker VM et al., 2020	eGFR	European	UK Biobank	391981	3	Inverse variance weighting (IVW)	Beta (95% CI)	-0.01 (-0.06, 0.03)
BBs	Using Mendelian randomization study to assess the renal effects of antihypertensive drugs	Zhao JV, 2021 (PMID: 33766008)	Two-sample	per SD reduction in SBP	European	Gill D et al., 2019; Walker VM et al., 2020	eGFR	European	UK Biobank	391981	7	Inverse variance weighting (IVW)	Beta (95% CI)	-0.02 (-0.04, -0.004)
Centrally acting antihypertensives	Using Mendelian randomization study to assess the renal effects of antihypertensive drugs	Zhao JV, 2021 (PMID: 33766008)	Two-sample	per SD reduction in SBP	European	Gill D et al., 2019; Walker VM et al., 2020	eGFR	European	UK Biobank	391981	4	Inverse variance weighting (IVW)	Beta (95% CI)	-0.01 (-0.09, 0.07)
Loop diuretics	Using Mendelian randomization study to assess the renal effects of antihypertensive drugs	Zhao JV, 2021 (PMID: 33766008)	Two-sample	per SD reduction in SBP	European	Gill D et al., 2019; Walker VM et al., 2020	eGFR	European	UK Biobank	391981	2	Inverse variance weighting (IVW)	Beta (95% CI)	0.05 (0.004, 0.09)
PSDs and aldosterone antagonists	Using Mendelian randomization study to assess the renal effects of antihypertensive drugs	Zhao JV, 2021 (PMID: 33766008)	Two-sample	per SD reduction in SBP	European	Gill D et al., 2019; Walker VM et al., 2020	eGFR	European	UK Biobank	391981	4	Inverse variance weighting (IVW)	Beta (95% CI)	0.05 (0.004, 0.09)
Renin inhibitors	Using Mendelian randomization study to assess the renal effects of antihypertensive drugs	Zhao JV, 2021 (PMID: 33766008)	Two-sample	per SD reduction in SBP	European	Gill D et al., 2019; Walker VM et al., 2020	eGFR	European	UK Biobank	391981	1	Wald-ratio	Beta (95% CI)	-0.003 (0.07, 0.06)
Thiazide diuretics	Using Mendelian randomization study to assess the renal effects of antihypertensive drugs	Zhao JV, 2021 (PMID: 33766008)	Two-sample	per SD reduction in SBP	European	Gill D et al., 2019; Walker VM et al., 2020	eGFR	European	UK Biobank	391981	4	Inverse variance weighting (IVW)	Beta (95% CI)	-0.03 (-0.08, 0.01)
Vasodilators	Using Mendelian randomization study to assess the renal effects of antihypertensive drugs	Zhao JV, 2021 (PMID: 33766008)	Two-sample	per SD reduction in SBP	European	Gill D et al., 2019; Walker VM et al., 2020	eGFR	European	UK Biobank	391981	8	Inverse variance weighting (IVW)	Beta (95% CI)	-0.01 (-0.03, 0.02)
ACE inhibitors	Using Mendelian randomization study to assess the renal effects of antihypertensive drugs	Zhao JV, 2021 (PMID: 33766008)	Two-sample	per SD reduction in SBP	European	Gill D et al., 2019; Walker VM et al., 2020	Urine Albumin-to-creatinine ratio (UACR)	European	CKDGen	564257	1	Wald-ratio	Beta (95% CI)	0.07 (-0.37, 0.51)
ARBs	Using Mendelian randomization study to assess the renal effects of antihypertensive drugs	Zhao JV, 2021 (PMID: 33766008)	Two-sample	per SD reduction in SBP	European	Gill D et al., 2019; Walker VM et al., 2020	Urine Albumin-to-creatinine ratio (UACR)	European	CKDGen	564257	1	Wald-ratio	Beta (95% CI)	-0.06 (-0.70, 0.58)
CCBs	Using Mendelian randomization study to assess the renal effects of antihypertensive drugs	Zhao JV, 2021 (PMID: 33766008)	Two-sample	per SD reduction in SBP	European	Gill D et al., 2019; Walker VM et al., 2020	Urine Albumin-to-creatinine ratio (UACR)	European	CKDGen	564257	9	Inverse variance weighting (IVW)	Beta (95% CI)	-0.15 (-0.28, -0.02)
Alpha-adrenoceptor blockers	Using Mendelian randomization study to assess the renal effects of antihypertensive drugs	Zhao JV, 2021 (PMID: 33766008)	Two-sample	per SD reduction in SBP	European	Gill D et al., 2019; Walker VM et al., 2020	Urine Albumin-to-creatinine ratio (UACR)	European	CKDGen	564257	6	Inverse variance weighting (IVW)	Beta (95% CI)	-0.10 (-0.25, 0.05)
Adrenergic neurone blockers	Using Mendelian randomization study to assess the renal effects of antihypertensive drugs	Zhao JV, 2021 (PMID: 33766008)	Two-sample	per SD reduction in SBP	European	Gill D et al., 2019; Walker VM et al., 2020	Urine Albumin-to-creatinine ratio (UACR)	European	CKDGen	564257	3	Inverse variance weighting (IVW)	Beta (95% CI)	-0.12 (-0.41, 0.16)
BBs	Using Mendelian randomization study to assess the renal effects of antihypertensive drugs	Zhao JV, 2021 (PMID: 33766008)	Two-sample	per SD reduction in SBP	European	Gill D et al., 2019; Walker VM et al., 2020	Urine Albumin-to-creatinine ratio (UACR)	European	CKDGen	564257	7	Inverse variance weighting (IVW)	Beta (95% CI)	-0.04 (-0.17, -0.10)
Centrally acting antihypertensives	Using Mendelian randomization study to assess the renal effects of antihypertensive drugs	Zhao JV, 2021 (PMID: 33766008)	Two-sample	per SD reduction in SBP	European	Gill D et al., 2019; Walker VM et al., 2020	Urine Albumin-to-creatinine ratio (UACR)	European	CKDGen	564257	4	Inverse variance weighting (IVW)	Beta (95% CI)	-0.24 (-0.49, 0.01)
Loop diuretics	Using Mendelian randomization study to assess the renal effects of antihypertensive drugs	Zhao JV, 2021 (PMID: 33766008)	Two-sample	per SD reduction in SBP	European	Gill D et al., 2019; Walker VM et al., 2020	Urine Albumin-to-creatinine ratio (UACR)	European	CKDGen	564257	2	Inverse variance weighting (IVW)	Beta (95% CI)	0.17 (-0.17, 0.52)
PSDs and aldosterone antagonists	Using Mendelian randomization study to assess the renal effects of antihypertensive drugs	Zhao JV, 2021 (PMID: 33766008)	Two-sample	per SD reduction in SBP	European	Gill D et al., 2019; Walker VM et al., 2020	Urine Albumin-to-creatinine ratio (UACR)	European	CKDGen	564257	4	Inverse variance weighting (IVW)	Beta (95% CI)	-0.14 (-0.56, 0.29)
Renin inhibitors	Using Mendelian randomization study to assess the renal effects of antihypertensive drugs	Zhao JV, 2021 (PMID: 33766008)	Two-sample	per SD reduction in SBP	European	Gill D et al., 2019; Walker VM et al., 2020	Urine Albumin-to-creatinine ratio (UACR)	European	CKDGen	564257	1	Wald-ratio	Beta (95% CI)	-0.27 (-0.80, 0.27)
Thiazide diuretics	Using Mendelian randomization study to assess the renal effects of antihypertensive drugs	Zhao JV, 2021 (PMID: 33766008)	Two-sample	per SD reduction in SBP	European	Gill D et al., 2019; Walker VM et al., 2020	Urine Albumin-to-creatinine ratio (UACR)	European	CKDGen	564257	4	Inverse variance weighting (IVW)	Beta (95% CI)	-0.10 (-0.52, 0.32)
Vasodilators	Using Mendelian randomization study to assess the renal effects of antihypertensive drugs	Zhao JV, 2021 (PMID: 33766008)	Two-sample	per SD reduction in SBP	European	Gill D et al., 2019; Walker VM et al., 2020	Urine Albumin-to-creatinine ratio (UACR)	European	CKDGen	564257	8	Inverse variance weighting (IVW)	Beta (95% CI)	-0.07 (-0.23, 0.09)
CCBs	Using Mendelian randomization study to assess the renal effects of antihypertensive drugs	Zhao JV, 2021 (PMID: 33766008)	Two-sample	per SD reduction in SBP	European	Gill D et al., 2019; Walker VM et al., 2020	Albuminuria	European	CKDGen	51,861 cases / 297,093 controls	8	Inverse variance weighting (IVW)	Odds ratio (95% CI)	0.58 (0.37, 0.90)
Alpha-adrenoceptor blockers	Using Mendelian randomization study to assess the renal effects of antihypertensive drugs	Zhao JV, 2021 (PMID: 33766008)	Two-sample	per SD reduction in SBP	European	Gill D et al., 2019; Walker VM et al., 2020	Albuminuria	European	CKDGen	51,861 cases / 297,093 controls	6	Inverse variance weighting (IVW)	Odds ratio (95% CI)	0.81 (0.41, 1.60)
Adrenergic neurone blockers	Using Mendelian randomization study to assess the renal effects of antihypertensive drugs	Zhao JV, 2021 (PMID: 33766008)	Two-sample	per SD reduction in SBP	European	Gill D et al., 2019; Walker VM et al., 2020	Albuminuria	European	CKDGen	51,861 cases / 297,093 controls	3	Inverse variance weighting (IVW)	Odds ratio (95% CI)	1.45 (0.56, 3.75)
BBs	Using Mendelian randomization study to assess the renal effects of antihypertensive drugs	Zhao JV, 2021 (PMID: 33766008)	Two-sample	per SD reduction in SBP	European	Gill D et al., 2019; Walker VM et al., 2020	Albuminuria	European	CKDGen	51,861 cases / 297,093 controls	7	Inverse variance weighting (IVW)	Odds ratio (95% CI)	0.71 (0.35, 1.46)
Centrally acting antihypertensives	Using Mendelian randomization study to assess the renal effects of antihypertensive drugs	Zhao JV, 2021 (PMID: 33766008)	Two-sample	per SD reduction in SBP	European	Gill D et al., 2019; Walker VM et al., 2020	Albuminuria	European	CKDGen	51,861 cases / 297,093 controls	4	Inverse variance weighting (IVW)	Odds ratio (95% CI)	0.54 (0.21, 1.39)
Loop diuretics	Using Mendelian randomization study to assess the renal effects of antihypertensive drugs	Zhao JV, 2021 (PMID: 33766008)	Two-sample	per SD reduction in SBP	European	Gill D et al., 2019; Walker VM et al., 2020	Albuminuria	European	CKDGen	51,861 cases / 297,093 controls	2	Inverse variance weighting (IVW)	Odds ratio (95% CI)	1.39 (0.43, 4.52)
PSDs and aldosterone antagonists	Using Mendelian randomization study to assess the renal effects of antihypertensive drugs	Zhao JV, 2021 (PMID: 33766008)	Two-sample	per SD reduction in SBP	European	Gill D et al., 2019; Walker VM et al., 2020	Albuminuria	European	CKDGen	51,861 cases / 297,093 controls	3	Inverse variance weighting (IVW)	Odds ratio (95% CI)	1.17 (0.41, 3.37)
Thiazide diuretics	Using Mendelian randomization study to assess the renal effects of antihypertensive drugs	Zhao JV, 2021 (PMID: 33766008)	Two-sample	per SD reduction in SBP	European	Gill D et al., 2019; Walker VM et al., 2020	Albuminuria	European	CKDGen	51,861 cases / 297,093 controls	4	Inverse variance weighting (IVW)	Odds ratio (95% CI)	0.81 (0.31, 2.11)
Vasodilators	Using Mendelian randomization study to assess the renal effects of antihypertensive drugs	Zhao JV, 2021 (PMID: 33766008)	Two-sample	per SD reduction in SBP	European	Gill D et al., 2019; Walker VM et al., 2020	Albuminuria	European	CKDGen	51,861 cases / 297,093 controls	8	Inverse variance weighting (IVW)	Odds ratio (95% CI)	1.04 (0.51, 2.14)
Adrenergic neurone blockers	Utilizing genetics and proteomics to assess the role of antihypertensive drugs in human longevity and the underlying pathways: a Mendelian randomization study	Fan B, 2024 (PMID: 38769606)	Two-sample	per 5 mm Hg reduction in SBP	European	Meta-analysis: UK Biobank and ICBP (Evangelou E et al., 2018)	Lifespan	European	Meta-analysis: UK Biobank and LifeGen	1012240	1	Wald-ratio	Life year (95% CI)	2.68 (-3.44, 8.79)
Alpha-adrenoceptor blockers	Utilizing genetics and proteomics to assess the role of antihypertensive drugs in human longevity and the underlying pathways: a Mendelian randomization study	Fan B, 2024 (PMID: 38769606)	Two-sample	per 5 mm Hg reduction in SBP	European	Meta-analysis: UK Biobank and ICBP (Evangelou E et al., 2018)	Lifespan	European	Meta-analysis: UK Biobank and LifeGen	1012240	6	Inverse variance weighting (IVW)	Life year (95% CI)	1.49 (-0.93, 3.92)
ACE inhibitors	Utilizing genetics and proteomics to assess the role of antihypertensive drugs in human longevity and the underlying pathways: a Mendelian randomization study	Fan B, 2024 (PMID: 38769606)	Two-sample	per 5 mm Hg reduction in SBP	European	Meta-analysis: UK Biobank and ICBP (Evangelou E et al., 2018)	Lifespan	European	Meta-analysis: UK Biobank and LifeGen	1012240	1	Wald-ratio	Life year (95% CI)	0.50 (-2.21, 3.21)
BBs	Utilizing genetics and proteomics to assess the role of antihypertensive drugs in human longevity and the underlying pathways: a Mendelian randomization study	Fan B, 2024 (PMID: 38769606)	Two-sample	per 5 mm Hg reduction in SBP	European	Meta-analysis: UK Biobank and ICBP (Evangelou E et al., 2018)	Lifespan	European	Meta-analysis: UK Biobank and LifeGen	1012240	10	Inverse variance weighting (IVW)	Life year (95% CI)	2.03 (0.78, 3.28)
CCBs	Utilizing genetics and proteomics to assess the role of antihypertensive drugs in human longevity and the underlying pathways: a Mendelian randomization study	Fan B, 2024 (PMID: 38769606)	Two-sample	per 5 mm Hg reduction in SBP	European	Meta-analysis: UK Biobank and ICBP (Evangelou E et al., 2018)	Lifespan	European	Meta-analysis: UK Biobank and LifeGen	1012240	16	Inverse variance weighting (IVW)	Life year (95% CI)	3.40 (1.47, 5.33)
Centrally acting antihypertensives	Utilizing genetics and proteomics to assess the role of antihypertensive drugs in human longevity and the underlying pathways: a Mendelian randomization study	Fan B, 2024 (PMID: 38769606)	Two-sample	per 5 mm Hg reduction in SBP	European	Meta-analysis: UK Biobank and ICBP (Evangelou E et al., 2018)	Lifespan	European	Meta-analysis: UK Biobank and LifeGen	1012240	5	Inverse variance weighting (IVW)	Life year (95% CI)	1.30 (-1.39, 4.00)
Loop diuretics	Utilizing genetics and proteomics to assess the role of antihypertensive drugs in human longevity and the underlying pathways: a Mendelian randomization study	Fan B, 2024 (PMID: 38769606)	Two-sample	per 5 mm Hg reduction in SBP	European	Meta-analysis: UK Biobank and ICBP (Evangelou E et al., 2018)	Lifespan	European	Meta-analysis: UK Biobank and LifeGen	1012240	2	Inverse variance weighting (IVW)	Life year (95% CI)	1.24 (-2.89, 5.37)
Thiazide diuretics	Utilizing genetics and proteomics to assess the role of antihypertensive drugs in human longevity and the underlying pathways: a Mendelian randomization study	Fan B, 2024 (PMID: 38769606)	Two-sample	per 5 mm Hg reduction in SBP	European	Meta-analysis: UK Biobank and ICBP (Evangelou E et al., 2018)	Lifespan	European	Meta-analysis: UK Biobank and LifeGen	1012240	3	Inverse variance weighting (IVW)	Life year (95% CI)	1.40 (-1.02, 3.82)
Vasodilators	Utilizing genetics and proteomics to assess the role of antihypertensive drugs in human longevity and the underlying pathways: a Mendelian randomization study	Fan B, 2024 (PMID: 38769606)	Two-sample	per 5 mm Hg reduction in SBP	European	Meta-analysis: UK Biobank and ICBP (Evangelou E et al., 2018)	Lifespan	European	Meta-analysis: UK Biobank and LifeGen	1012240	8	Inverse variance weighting (IVW)	Life year (95% CI)	2.92 (1.08, 4.77)
Abbreviations: Angiotensin-converting enzyme (ACE); Angiotensin II receptor blockers (ARBs); Beta-adrenoceptor blockers (BBs); Calcium channel blockers (CCBs); Potassium sparing diuretics (PSDs)

## Sheet: Table S4-Strengths evaluation
Table S4. Strength of evidence evaluation results
Outcome categories	Study	Antihypertensive drug class	Outcome	Significance in main analysis	Directional consistency with sensitivity analsyis	Quality of study	Strength of evidence
Cancer	Fan B, 2023 (PMID: 37117874)	CCBs	Non-Hodgkin lymphoma; melanoma; rectal cancer; colon cancer; bladder cancer; endometrial cancer; cervical cancer; breast cancer; prostate cancer; lung cancer; ovarian cancer	Null association were found with non-Hodgkin lymphoma, melanoma, rectal cancer, colon cancer; bladder cancer; endometrial cancer; cervical cancer, breast cancer, prostate cancer, lung cancer and ovarian cancer.	Consistent	High	Strong
Cancer	Kazmi N, 2023 (PMID: 37178364)	CCBs	Prostate cancer	CCBs were associated with increased risk of prostate cancer and aggressive prostate cancer.	Consistent	High	Strong
Cancer	Wang Z, 2023 (PMID: 37005366)	ACE inhibitors; ARBs; BBs; CCBs; Centrally acting antihypertensive drugs; Loop diuretics; PSDs; Renin inhibitors; Thiazides diuretics; Vasodilators	Hepatocellular carcinoma	Thiazides and related diuretics were associated with decreased risk of hepatocellular carcinoma in both Europeans and East Asians. BBs were strongly associated with increased risk of hepatocellular carcinoma in Europeans.	Consistent	High	Strong
Cancer	Yarmolinsky J, 2022 (PMID:35113855)	ACE inhibitors	Colorectal cancer (colon and rectal cancer)	ACE inhibition was associated with an increased risk of colorectal cancer and in site-specific analysis, with colon cancer.	Consistent	High	Strong
Cancer	Yarmolinsky J, 2022 (PMID:35113855)	ACE inhibitors	Breast cancer; Lung cancer; Prostate cancer	There was little evidence of association of ACE inhibition with risk of breast cancer, lung cancer, or prostate cancer.	Unclear (sensitivity analyses not performed)	High	Suggestive
Circulatory diseases	Georgakis MK, Gill D, 2020 (PMID: 32611631)	BBs; CCBs	Stroke; Ischemic stroke; Large artery stroke; Cardioembolic stroke; Small vessel stroke; White matter hyperintensities	CCBs, but not BBs, were associated with a lower risk of all major ischemic stroke subtypes, showing particularly strong effects on small vessel stroke and the related phenotype of white matter hyperintensities.	Consistent	High	Strong
Circulatory diseases	Gill D, Georgakis MK, 2019 (PMID: 31234639)	ACE inhibitors; BBs; CCBs	Stroke; Coronary heart disease (CHD)	ACE inhibitors showed a protective effect on stroke but not CHD risk. BBs were protective against CHD but not stroke risk. CCBs was found to be protective against both CHD and stroke risk.	Consistent	High	Strong
Circulatory diseases	Hyman MC, 2021 (PIMD: 33390040)	BBs; CCBs	Atrial fibrillation	BBs and CCBs were associated with decreased risk of atrial fibrillation.	Consistent	High	Strong
Circulatory diseases	Levin MG, 2021(PMID: 33853351)	BBs; Alpha-adrenoreceptor blockers; Loop diuretics; Renin inhibitors; Thiazides diuretics; Vasodilators	Peripheral artery disease	BBs, loop diuretics, and thiazide diuretics were protective for peripheral artery disease.	Consistent	High	Strong
Circulatory diseases	Li Y, 2023 (PMID: 37156668)	ACE inhibitors; ARBs; BBs; CCBs; Thiazide diuretics	Heart failure	BBs and CCBs showed a protective effect against heart failure.	Consistent	High	Strong
Circulatory diseases	Lian J, 2023 (PMID: 36129112)	BBs; CCBs; ARBs	Heart failure	BBs and CCBs were associated with a lower risk of heart failure.	Consistent	High	Strong
Circulatory diseases	Liu H, Zhang X, Zhou Y, 2023 (PMID: 37337369)	ACE inhibitors; CCBs	Risk of dependence or death after ischemic stroke	ACE inhibitors and CCBs were significantly associated with a lower risk of dependence or death after ischemic stroke.	Consistent	High	Strong
Circulatory diseases	Liu H, Zhang X, Zhou Y, 2023 (PMID: 37337369)	ARBs; BBs; Thiazide diuretics	Risk of dependence or death after ischemic stroke	ARBs, BBs and thiazide diuretics were not associated with the risk of dependence or death after ischemic stroke.	Unclear (sensitivity analyses not performed)	High	Suggestive
Circulatory diseases	Liu H, Zuo H, Johanna O, 2024 (PMID: 37800876)	CCBs	Intracranial aneurysms; Subarachnoid hemorrhage	CCBs might increase the risk of intracranial aneurysms and subarachnoid hemorrhage.	Consistent	High	Strong
Circulatory diseases	Nazarzadeh M, 2021 (PMID: 33663581)	ACE inhibitors; BBs; CCBs	Atrial fibrillation	BBs and CCBs, but not ACE inhibitors, was associated with a lower risk of atrial fibrillation and CHD.	Unclear (sensitivity analyses not performed)	Low-to-moderate	Unclear
Circulatory diseases	Zeng Y, 2023 (PMID: 37716106)	CCBs; BBs; Thiazide diuretics	Intracranial aneurysms; Subarachnoid hemorrhage	Thiazide diuretics significantly reduced the risk of intracranial aneurysms (non-rupture and subarachnoid hemorrhage).	Consistent	High	Strong
Dermatological diseases	Jin Q, Ren F, 2024 (PMID: 38078460)	ACE inhibitors	Psoriasis	ACE inhibitors were associated with an increased the risk of psoriasis.	Consistent	High	Strong
Dermatological diseases	Xu X, 2024 (PMID: 38360195)	BBs; CCBs; Loop diuretics; Vasodilators	Psoriasis	Loop diuretics were associated with an increased risk of psoriasis in Europeans but a decreased risk in East Asians.	Consistent	High	Strong
Diabetes and metabolic disorders	Pigeyre M, 2020 (PMID: 32019855)	ACE inhibitors	Diabetes	ACE levels were associated with a lower risk of type 2 diabetes.	Unclear (sensitivity analyses not performed)	Low-to-moderate	Unclear
Diabetes and metabolic disorders	Zhao JV, 2022 (PMID: 35080656)	ACE inhibitors; BBs; CCBs	Diabetes	ACE inhibition was associated with a lower risk of diabetes while BBs were associated with a higher risk of diabetes in Europeans and East Asians.	Consistent	High	Strong
Diseases of pregnancy	Ardissino M, 2022 (PMID: 36064525)	BBs	Birth weight of first child	BBs were significantly associated with a lower birthweight of first child.	Consistent	High	Strong
Diseases of pregnancy	Ardissino M, 2022 (PMID: 36064525)	BBs	Pre-eclampsia or eclampsia; Gestational diabetes	BBs may lower the risk of pre-eclampsia and increase the risk of gestational diabetes, although not reaching the conventional threshold for statistical significance.	Inconsistent	High	Unclear
Diseases of pregnancy	Ardissino M, 2022 (PMID: 36064525)	CCBs	Pre-eclampsia or eclampsia;Gestational diabetes; Birth weight of first child	CCBs were associated with reduced risk of pre-eclampsia and eclampsia, and were not associated with gestational diabetes or changes in birthweight of first child.	Consistent	High	Strong
Genitourinary diseases	Zhao C, Feng JL, Deng S, 2023 (PMID: 37363097)	ACE inhibitors; BBs; CCBs; Thiazide diuretics	Erectile dysfunction	Null associations were found for the associations between ACE inhibitors, BBs, CCBs, and thiazide diuretic the risk of erectile dysfunction.	Consistent	High	Strong
Immune biomarkers	Zhao JV, 2021 (PMID: 33025652)	ACE inhibitors; CCBs	Lymphocyte; Neutrophil;	ACE inhibitors and CCBs were associated with increased lymphocyte percentage and decreased neutrophil percentage.	Consistent	High	Strong
Immune biomarkers	Zhao JV, 2021 (PMID: 33025652)	ACE inhibitors; CCBs; ARBs, alpha-adrenoceptor blockers, adrenergic neurone blocking drugs, beta-adrenoceptor blockers, centrally acting antihy- pertensive drugs, loop diuretics, potassium sparing diuretics (PSDs) and aldosterone antagonists, renin inhibitors, thiazides and related diuretics, and vasodilator antihypertensives	TNF-alpha	ACE inhibitors may lower TNF-alpha. However, ARBs, CCBs, alpha-adrenoceptor blockers, adrenergic neurone blocking drugs, beta-adrenoceptor blockers, centrally acting antihypertensive drugs, loop diuretics, PSDs and aldosterone antagonists, renin inhibitors, thiazides and related diuretics, and vasodilator antihypertensives were not associated with TNF-alpha.	Consistent	High	Strong
Infectious diseases	Butler-Laporte G, 2021 (PMID: 33349849)	ACE inhibitors	COVID-19 susceptibility, hospitalization and severity	Decreased serum ACE levels were not associated with susceptibility to, or severity of, COVID-19 disease.	Consistent	High	Strong
Infectious diseases	Zhang K, 2023 (PMID: 38116083)	CCBs	COVID-19 susceptibility	CCBs showed a nominal beneficial effect with COVID-19 susceptibility.	Consistent	High	Suggestive
Kidney health	Triozzi JL, 2023 (PMID: 37962888)	Thiazide diuretics	Kidney stone	Thiazide diuretics were associated with a lower risk of kidney stones.	Consistent	High	Strong
Kidney health	Zhao JV, 2021 (PMID: 33766008)	ACE inhibitors; BBs; Loop diuretics; CCBs	eGFR; Albumin-to-creatinine ratio; Albuminuria	ACE inhibition and loop diuretics were nominally associated with higher eGFR, while BBs were nominally associated with lower eGFR. CCBs were nominally associated with lower albumin-to-creatinine ratio and a lower risk of albuminuria.	Consistent	High	Suggestive
Longevity	Fan B, 2024 (PMID: 38769606)	BBs; CCBs; Vasodilators	Lifespan	After correcting for multiple testing, BBs, CCBs and vasodilator antihypertensives were significantly related to longevity.	Consistent	High	Strong
Mental and neurological disorders	Fan B, 2024 (PMID: 38166843)	ACE inhibitors	Schizophrenia	After multiple testing correction, ACE inhibitors were associated with an increased risk of schizophrenia in Europeans and East Asians.	Unclear (not enough SNPs for sensitivity analyses)	High	Suggestive
Mental and neurological disorders	Fan B, 2024 (PMID: 38166843)	BBs	Bipolar disorder; Major depression disorder; Schizophrenia	BBs were not associated with any mental disorders in Europeans.	Consistent	High	Strong
Mental and neurological disorders	Fan B, 2024 (PMID: 38166843)	CCBs	Bipolar disorder; Major depression disorder; Schizophrenia	CCBs were associated with increased risk of bipolar disorder and schizophrenia.	Inconsistent	High	Suggestive
Mental and neurological disorders	Jiang Z, 2023 (PMID: 36909159)	ACE inhibitors; ARBs; BBs; CCBs; Thiazide diuretics	Parkinson’s disease risk	ACE inhibitors, ARBs, BBs, CCBs and thiazide diuretics were not associated with Parkinson’s disease risk after multiple testing.	Consistent	High	Strong
Mental and neurological disorders	Nassan M, Daghlas I, 2023 (PMID: 37023267)	ACE inhibitors	Alzheimer’s disease (AD); Frontotemporal dementia	ACE inhibitors were associated with an increased risk of AD and frontotemporal dementia.	Consistent	High	Strong
Mental and neurological disorders	Ou YN, 2021(PMID: 33563324)	CCBs	AD	CCBs was associated with a lower AD risk.	Consistent	High	Strong
Mental and neurological disorders	Walker VM, 2020 (PMID: 31335937)	ACE inhibitors; Adrenergic neurone blockers; Alpha-adrenoceptor blockers; ARBs; Centrally acting antihypertensives; Loop diuretics; PSDs; Renin inhibitors; Thiazides diuretics	AD	Antihypertensive drug classes, including ACE inhibitors, adrenergic neurone blockers, alpha-adrenoceptor blockers, ARBs, BBs, CCBs, centrally acting antihypertensives, loop diuretics, PSDs, renin inhibitors, thiazides diuretics and vasodilators did not affect AD risk via lowering SBP.	Consistent	Low-to-moderate	Unclear
Mental and neurological disorders	Xia K, 2022 (PMID: 35172853)	CCBs	Amyotrophic lateral sclerosis	CCBs showed a protective role of CCB on amyotrophic lateral sclerosis.	Inconsistent	High	Suggestive
Mental and neurological disorders	Zhu Y, 2023 (PMID: 37226269)	CCBs	Age at onset of Huntington’s disease	CCBs were associated with an earlier age at onset of Huntington’s disease.	Consistent	High	Strong
Musculoskeletal health and geriatric conditions	Huang X, 2023 (PMID: 37056679)	ACE inhibitors; Alpha-adrenoceptor blockers; ARBs; BBs; CCBs; Loop diuretics; PSDs; Thiazide diuretics	Fracture risk; Total body bone mineral density (TB-BMD); Estimated heel bone mineral density (eBMD)	CCBs were associated with an increased risk of fracture. ARBs were associated with a reduced risk of fracture, higher TB-BMD and higher eBMD. Potassium sparing diuretics (PSDs) showed negative associations with TB-BMD. Thiazide diuretics had positive associations with eBMD.	Consistent	High	Strong
Musculoskeletal health and geriatric conditions	Zhang Y, Wang Y, 2023 (PMID: 37603265)	ARBs; BBs; Loop diuretics; PSDs and aldosterone antagonists; Renin inhibitors;Vasodilator antihypertensives.	All osteoarthritis (OA); Hand OA; Hip OA; Knee OA	PSDs and aldosterone antagonists showed a lower risk of osteoarthritis, but ARBs, BBs, loop diuretics, renin inhibitors and vasodilator antihypertensives were not associated with OA.	Consistent	High	Strong
Musculoskeletal health and geriatric conditions	Zhuang Z, 2024 (PMID: 38725159)	BBs; CCBs	Frailty	BBs and CCBs were associated with reduced frailty risk in the general population after multiple testing.	Consistent	High	Strong
Ophthalmic diseases	Liu J, 2022 (PMID: 36264650)	ACE inhibitors; ARBs; BBs; CCBs; Centrally acting antihypertensive drugs; Loop diuretics; PSDs; Renin inhibitors; Thiazides diuretics; Vasodilators	Glaucoma	There is no evidence of an association of antihypertensive drugs with glaucoma.	Unclear	Low-to-moderate	Unclear
Abbreviations: Angiotensin-converting enzyme (ACE); Angiotensin II receptor blockers (ARBs); Alzheimer’s disease (AD); Beta-adrenoceptor blockers (BBs); Coronary heart disease (CHD); Calcium channel blockers (CCBs); Estimated heel bone mineral density (eBMD); osteoarthritis (OA); Parkinson’s disease (PD); Potassium sparing diuretics (PSDs); Total body bone mineral density (TB-BMD);

## Sheet: Table S5-Bias assessment
Table S5. Bias assessment results
Title	First author, year (PMID)	Assumption 1 (Relevance)	Assumption 2 (Independence)	Assumption 3 (Exclusion restriction)	Other considerations	Total scores (Quality of study)
Safety of beta-blocker and calcium channel blocker antihypertensive drugs in pregnancy: a Mendelian randomization study	Ardissino M, 2022 (PMID: 36064525)	Satisfied (score = 2) 1) Genetic instruments were at genome-wide significance with SBP (p < 5 × 10−8). 2) The F-statistics of genetic instruments were greater than 10.	Satisfied (score = 1) 1) Study participants are restricted to individuals of European ancestry.	Satisfied (score = 2) 1) The study applied various MR methods in sensitivity analysis: weighted median, MR-Egger and MR-PRESSO. 2) The study included colocalization analysis and replication analysis using diastolic blood pressure (DBP) GWAS in females only.	Power calculation was not performed but power issue was considered.	5 (High quality)
The effect of angiotensin-converting enzyme levels on COVID-19 susceptibility and severity: a Mendelian randomization study	Butler-Laporte G, 2021 (PMID: 33349849)	Satisfied (score = 2) 1) Genetic instruments were at genome-wide significance with serum ACE levels (p < 5 × 10−8). 2) The F-statistics of the genetic instruments were greater than 10 (based on our calculation).	Satisfied (score = 2) 1) The study examined the genetic association with confounders using PhenoScanner. 2) Study participants are primarily individuals of European ancestry.	Satisfied (score = 1) 1) The study only applied MR-Egger in sensitivity analysis. 2) The study included 'self-reported hypertension' and 'being prescribed an ACE inhibitor or angiotensin-converting agent' as positive control outcomes and replication analysis using another set of instruments from different selection strategies.	Power calculation was performed and power issue was considered in the discussion.	5 (High quality)
Genetic proxies for calcium channel blockers and cancer: a Mendelian randomization study	Fan B, 2023 (PMID: 37117874)	Satisfied (score = 1) 1) The F-statistics of the genetic instruments were greater than 10.	Satisfied (score = 2) 1) The study examined the genetic association with confounders using PhenoScanner. 2) Study participants are restricted to individuals of European ancestry.	Satisfied (score = 2) 1) The study applied various MR methods in sensitivity analysis: weighted median, MR-Egger and MR-PRESSO. 2) The study included replication analysis using another set of instruments from different selection strategies and using a GWAS unadjusted for BMI as an independent validation cohort.	Power calculation was performed and power issue was considered in the discussion.	5 (High quality)
Genetic proxies for antihypertensive drugs and mental disorders: Mendelian randomization study in European and East Asian populations	Fan B, 2024 (PMID: 38166843)	Satisfied (score = 2) 1) Genetic instruments were at genome-wide significance with SBP (p < 5 × 10−8). 2) The F-statistics of the genetic instruments were greater than 10.	Satisfied (score = 2) 1) The study examined the genetic association with confounders using PhenoScanner. 2) Study participants are restricted to individuals of European or East Asian ancestry.	Satisfied (score = 2) 1) The study applied various MR methods in sensitivity analysis: weighted median, weighted mode, MR-Egger and MR-PRESSO. 2) The study included colocalization analysis and replication analysis using another set of instruments from different selection strategies and using DBP-associated SNPs.	Power calculation was performed and power issue was considered in the discussion.	6 (High quality)
Utilizing genetics and proteomics to assess the role of antihypertensive drugs in human longevity and the underlying pathways: a Mendelian randomization study	Fan B, 2024 (PMID: 38769606)	Satisfied (score = 2) 1) Genetic instruments were at genome-wide significance with SBP (p < 5 × 10−8). 2) The F-statistics of the genetic instruments were greater than 10.	Satisfied (score = 2) 1) The study examined the genetic association with confounders in PhenoScanner. 2) Study participants are restricted to individuals of European ancestry.	Satisfied (score = 1) 1) The study only applied MR-Egger in sensitivity analysis. 2) The study included colocalization analysis and replication analysis using another set of instruments from different selection strategies and using DBP-associated SNPs.	Power calculation was performed and power issue was considered in the discussion.	5 (High quality)
Genetically determined blood pressure, antihypertensive drug classes, and risk of stroke subtypes	Georgakis MK & Gill D, 2020 (PMID: 32611631)	Satisfied (score = 2) 1) Genetic instruments were at genome-wide significance with SBP (p < 5 × 10−8). 2) The F-statistics of the genetic instruments were greater than 10.	Satisfied (score = 2) 1) The study removed outlier SNPs detected by MR-PRESSO in the sensitivity analysis. 2) Study participants are primarily individuals of European ancestry.	Satisfied (score = 2) 1) The study applied various MR methods in sensitivity analysis: weighted median, weighted mode and MR-Egger intercept test. 2) The study included replication analysis using different sets of genetic instruments selected based on different clumping threshold.	Power calculation was performed and power issue was considered in the discussion.	6 (High quality)
Use of Genetic Variants Related to Antihypertensive Drugs to Inform on Efficacy and Side Effects	Gill D & Georgakis MK, 2019 (PMID: 31234639)	Satisfied (score = 2) 1) Genetic instruments were at genome-wide significance with SBP (p < 5 × 10−8). 2) The F-statistics of the genetic instruments were greater than 10.	Satisfied (score = 2) 1) The study examined the genetic association with confounders in PhenoScanner and removed outlier SNPs detected by MR-PRESSO in the sensitivity analysis. 2) Study participants are restricted to individuals of European ancestry.	Satisfied (score = 2) 1) The study applied various MR methods in sensitivity analysis: weighted median, MR-Egger and MR-PRESSO. 2) The study included replication analysis using different sets of genetic instruments (i.e., genetic variants without correction for medication use or adjustment for body mass index)	Power calculation was not performed but power issue was considered.	6 (High quality)
Association of antihypertensive drugs with fracture and bone mineral density: A comprehensive drug-target Mendelian randomization study	Huang X, 2023 (PMID: 37056679)	Satisfied (score = 2) 1) Genetic instruments were at genome-wide significance with SBP (p < 1 × 10−4). 2) The F-statistics of the genetic instruments were greater than 10.	Satisfied (score = 2) 1) The study examined the genetic association with confounders in PhenoScanner. 2) Study participants are restricted to individuals of European ancestry.	Satisfied (score = 2) 1) The study applied various MR methods in sensitivity analysis: weighted median, MR-Robust, MR-RAPS, MR-Lasso, MR-PRESSO, MR-Egger intercept test and leave-one-out analysis. 2) The study used a positive control outcome.	Power calculation was not performed but power issue was considered.	6 (High quality)
Genetically Predicted Blood Pressure and Risk of Atrial Fibrillation	Hyman MC, 2021 (PIMD: 33390040)	Satisfied (score = 2) 1) Genetic instruments were at genome-wide significance with SBP (p < 5 × 10−8). 2) The F-statistics of the genetic instruments were greater than 10.	Satisfied (score = 1) 1) Study participants are primarily individuals of European ancestry.	Satisfied (score = 2) 1) The study applied various MR methods in sensitivity analysis: weighted median and MR-Egger intercept test. 2) The study included replication analysis using another set of instruments from different approahces proxying the effects of antihypertensive drug classes.	Power calculation was not performed but power issue was considered.	5 (High quality)
Protective effect of antihypertensive drugs on the risk of Parkinson's disease lacks causal evidence from mendelian randomization	Jiang Z, 2023 (PMID: 36909159)	Satisfied (score = 2) 1) Genetic instruments were at genome-wide significance with SBP (p < 5 × 10−8). 2) The F-statistics of the genetic instruments were greater than 10.	Satisfied (score = 2) 1) The study removed outlier SNPs detected by MR-PRESSO in the sensitivity analysis. 2) Study participants are restricted to individuals of European ancestry.	Satisfied (score = 2) 1) The study applied various MR methods in sensitivity analysis: weighted median, simple mode, weighted mode and MR-Egger. 2) The study included replication analysis using another set of instruments from different selection strategies and included coronary heart disease (CHD) and stroke as positve control outcomes.	Power calculation was not performed but power issue was considered.	6 (High quality)
The association between ACE inhibitors and psoriasis based on the drug-targeted Mendelian randomization and real-world pharmacovigilance analyses	Jin Q, Ren F, 2024 (PMID: 38078460)	Satisfied (score = 2) 1) Genetic instruments were at genome-wide significance with serum ACE levels (p < 0.01). 2) The F-statistics of the genetic instruments were greater than 10.	Satisfied (score = 1) 1) Study participants are restricted to individuals of European ancestry.	Satisfied (score = 2) 1) The study applied various MR methods in sensitivity analysis: weighted median, simple mode and MR Egger. 2) The study included replication analysis using another set of genetic instruments from different clumping threshold.	Power calculation was not performed and power issue was not considered.	5 (High quality)
Blood pressure, calcium channel blockers, and the risk of prostate cancer: a Mendelian randomization study	Kazmi N, 2023 (PMID: 37178364)	Satisfied (score = 2) 1) Genetic instruments were at genome-wide significance with SBP (p < 1 × 10−5). 2) The F-statistics of the genetic instruments were greater than 10.	Satisfied (score = 2) 1) The study examined the genetic association with confounders in PhenoScanner. 2) Study participants are restricted to individuals of European ancestry.	Satisfied (score = 2) 1) The study applied various MR methods in sensitivity analysis: weighted median, weighted mode, MR-Egger, and leave-one-out analysis. 2) The study included CAD and stroke as positive control outcomes.	Power calculation was not performed but power issue was considered.	6 (High quality)
Association Between Genetic Variation in Blood Pressure and Increased Lifetime Risk of Peripheral Artery Disease	Levin MG, 2021 (PMID: 33853351)	Satisfied (score = 2) 1) Genetic instruments were at genome-wide significance with SBP (p < 5 × 10−8). 2) The F-statistics of the genetic instruments were greater than 10.	Satisfied (score = 1) 1) Study participants are primarily individuals of European ancestry.	Satisfied (score = 2) 1) The study applied various MR methods in sensitivity analysis: weighted median, weighted mode and MR-Egger intercept test. 2) The study included replication analysis using another set of instruments from different BP traits (DBP, PP, MAP).	Power calculation was not performed and power issue was not considered.	5 (High quality)
The effects of blood pressure and antihypertensive drugs on heart failure: A Mendelian randomization study	Li Y, 2023 (PMID: 37156668)	Satisfied (score = 2) 1) Genetic instruments were at genome-wide significance with SBP (p < 5 × 10−8). 2) The F-statistics of the genetic instruments were greater than 10.	Satisfied (score = 2) 1) Study removed outlier SNPs detected by MR-PRESSO in the sensitivity analysis. 2) Study participants are restricted to individuals of European ancestry.	Satisfied (score = 1) 1) The study only applied MR-Egger in sensitivity analysis. 2) The study included replication analysis using two sets of genetic instruments to proxy antihypertensive drugs effect.	Power calculation was not performed but power issue was considered.	5 (High quality)
Genetically predicted blood pressure, antihypertensive drugs and risk of heart failure: a Mendelian randomization study	Lian J, 2023 (PMID: 36129112)	Satisfied (score = 2) 1) Genetic instruments were at genome-wide significance with SBP (p < 5 × 10−8). 2) The F-statistics of the genetic instruments were greater than 10.	Satisfied (score = 2) 1) Study examined the genetic association with confounders using multivariable MR analysis. 2) Study participants are restricted to individuals of European ancestry.	Satisfied (score = 1) 1) The study applied various MR methods in sensitivity analysis: weighted median and MR-Egger.	Power calculation was not performed but power issue was considered.	5 (High quality)
Association between blood pressure and different antihypertensive drugs with outcome after ischemic stroke: A Mendelian randomization study	Liu H, Zhang X, Zhou Y, 2023 (PMID: 37337369)	Satisfied (score = 2) 1) Genetic instruments were at genome-wide significance with SBP (p < 5 × 10−8). 2) The F-statistics of the genetic instruments were greater than 10.	Satisfied (score = 1) 1) Study participants are restricted to individuals of European ancestry.	Satisfied (score = 2) 1) The study applied various MR methods in sensitivity analysis: weighted median, MR-Egger, MR-PRESSO, Cochran's Q and leave-one-out analysis. 2) The study included replication analysis using another set of instruments from different selection strategies and using UK Biobank as an independent validation cohort.	Power calculation was not performed and power issue was not considered.	5 (High quality)
Genetically determined blood pressure, antihypertensive medications, and risk of intracranial aneurysms and aneurysmal subarachnoid hemorrhage: A Mendelian randomization study	Liu H, Zuo H, Johanna O, 2024 (PMID: 37800876)	Satisfied (score = 2) 1) Genetic instruments were at genome-wide significance with SBP (p < 5 × 10−8). 2) The F-statistics of the genetic instruments were greater than 10.	Satisfied (score = 1) 1) Study participants are restricted to individuals of European ancestry.	Satisfied (score = 2) 1) The study applied various MR methods in sensitivity analysis: MR-Egger, MR-PRESSO, Cochran's Q and leave-one-out analysis. 2) The study included replication analysis using another set of instruments from different selection strategies and using FinnGen as an independent validation cohort.	Power calculation was not performed but power issue was considered.	5 (High quality)
Repurposing Antihypertensive Drugs for the Prevention of Glaucoma: A Mendelian Randomization Study	Liu J, 2022 (PMID: 36264650)	Satisfied (score = 1) 1) Genetic instruments were at genome-wide significance with SBP (p < 5 × 10−8).	Satisfied (score = 1) 1) Study participants are restricted to individuals of European ancestry.	Satisfied (score = 0)	Power calculation was not performed and power issue was not considered.	2 (Low-to-moderate quality)
Evaluating the association between genetically proxied ACE inhibition and dementias	Nassan M, Daghlas I, 2023 (PMID: 37023267)	Satisfied (score = 1) 1) Genetic instruments were at genome-wide significance with serum ACE levels (p < 0.01).	Satisfied (score = 2) 1) The study removed the outlier SNP detected by leav-one-out plot in the sensitivity analysis. 2) Study participants are restricted to individuals of European ancestry.	Satisfied (score = 2) 1) The study applied various MR methods in sensitivity analysis: weighted median, weighted mode, MR-Egger, MR-PRESSO and leave-one-out analysis. 2) The study included replication analysis using another set of instruments from different selection strategies and different independent validation cohorts.	Power calculation was not performed but power issue was considered.	5 (High quality)
Genetic susceptibility, elevated blood pressure, and risk of atrial fibrillation: a Mendelian randomization study	Nazarzadeh M, 2021 (PMID: 33663581)	Satisfied (score = 1) 1) Genetic instruments were at genome-wide significance with SBP (p < 5 × 10−8).	Satisfied (score = 1) 1) Study participants are restricted to individuals of European ancestry.	Satisfied (score = 1) 1) The study included CHD as positive control.	Power calculation was not performed and power issue was not considered.	3 (Low-to-moderate quality)
Genetically determined blood pressure, antihypertensive medications, and risk of Alzheimer's disease: a Mendelian randomization study	Ou YN, 2021(PMID: 33563324)	Satisfied (score = 2) 1) Genetic instruments were at genome-wide significance with SBP (p < 5 × 10−8). 2) The F-statistics of the genetic instruments were greater than 10.	Satisfied (score = 1) 1) Study participants are restricted to individuals of European ancestry.	Satisfied (score = 2) 1) The study applied various MR methods in sensitivity analysis: weighted median, weighted mode and MR-Egger. 2) The study included replication analysis using different sets of genetic instruments selected based on a more stringent LD threshold.	Power calculation was not performed but power issue was considered.	5 (High quality)
ACE and Type 2 Diabetes Risk: A Mendelian Randomization Study	Pigeyre M, 2020 (PMID: 32019855)	Satisfied (score = 1) 1) Genetic instruments were at genome-wide significance with serum ACE levels (p < 0.01).	Satisfied (score = 1) 1) Study participants are primarily individuals of European ancestry.	Satisfied (score = 1) 1) The study only applied MR-Egger in sensitivity analysis. 2) The study used UK Biobank as independent validation cohorts.	Power calculation was performed and power issue was considered in the discussion.	3 (Low-to-moderate quality)
Mendelian Randomization Analysis of Genetic Proxies of Thiazide Diuretics and the Reduction of Kidney Stone Risk	Triozzi JL, 2023 (PMID: 37962888)	Satisfied (score = 2) 1) Genetic instruments were at genome-wide significance with SBP. 2) The F-statistics of the genetic instruments were greater than 10.	Satisfied (score = 2) 1) The study removed outlier SNPs detected by MR-PRESSO in the sensitivity analysis. 2) Study participants are restricted to individuals of European ancestry.	Satisfied (score = 2) 1) The study applied various MR methods in sensitivity analysis: weighted median and weighted mode, Cochran’s Q, MR- Egger Q, MR-Egger intercept, and MR-PRESSO tests. 2) The study included BBs and SBP as negative control outcomes and replication analysis using different sets of genetic instruments selected based on multiple clumping thresholds.	Power calculation was not performed but power issue was considered.	6 (High quality)
Repurposing antihypertensive drugs for the prevention of Alzheimer's disease: a Mendelian randomization study	Walker VM, 2020 (PMID: 31335937)	Satisfied (score = 1) 1) Genetic instruments were at genome-wide significance with SBP.	Satisfied (score = 1) 1) Study participants are primarily individuals of European ancestry.	Satisfied (score = 0)	Power calculation was not performed and power issue was not considered.	2 (Low-to-moderate quality)
Association between antihypertensive drugs and hepatocellular carcinoma: A trans-ancestry and drug-target Mendelian randomization study	Wang Z, 2023 (PMID: 37005366)	Satisfied (score = 2) 1) Genetic instruments were at genome-wide significance with SBP (p < 5 × 10−8). 2) The F-statistics of the genetic instruments were greater than 10.	Satisfied (score = 2) 1) The study examined the genetic association with confounders in PhenoScanner. 2) Study participants are restricted to individuals of European or East Asian ancestry	Satisfied (score = 2) 1) The study applied various MR methods in sensitivity analysis: weighted median, MR-PRESSO and MR-RAPS. 2) The study included colocalization analysis and CAD as a positive control outcome.	Power calculation was not performed but power issue was considered.	6 (High quality)
Assessing the role of blood pressure in amyotrophic lateral sclerosis: a Mendelian randomization study	Xia K, 2022 (PMID: 35172853)	Satisfied (score = 2) 1) Genetic instruments were at genome-wide significance with SBP (p < 5 × 10−8). 2) The F-statistics of the genetic instruments were greater than 10.	Satisfied (score = 2) 1) The study removed outlier SNPs detected by MR-PRESSO in the sensitivity analysis. 2) Study participants are restricted to individuals of European ancestry.	Satisfied (score = 1) 1) The study applied various MR methods in sensitivity analysis: weighted median, MR-Egger, MR-PRESSO, Cochran’s Q and leave-one-out.	Power calculation was not performed but power issue was considered.	5 (High quality)
Association of antihypertensive drugs with psoriasis: A trans-ancestry and drug-target Mendelian randomization study	Xu X, 2024 (PMID: 38360195)	Satisfied (score = 2) 1) Genetic instruments were at genome-wide significance with SBP (p < 5 × 10−8). 2) The F-statistics of the genetic instruments were greater than 10.	Satisfied (score = 2) 1) The study used multivariable MR analysis to adjust for smoking as a potential confounder. 2) Study participants are restricted to individuals of European or East Asian ancestry.	Satisfied (score = 2) 1) The study applied various MR methods in sensitivity analysis: weighted median, weighted mode, MR-Egger, Cochrane’s Q and Leave-one-out analysis. 2) The study included colocalization analysis and CAD as a positive control outcome.	Power calculation was not performed but power issue was considered.	6 (High quality)
Genetically proxied therapeutic inhibition of antihypertensive drug targets and risk of common cancers: A mendelian randomization analysis	Yarmolinsky J, 2022 (PMID:35113855)	Satisfied (score = 2) 1) Genetic instruments were at genome-wide significance with SBP (p < 5 × 10−8). 2) The F-statistics of the genetic instruments were greater than 10.	Satisfied (score = 2) 1) The study checked the association between genetically-proxied ACE inhibitor and previously reported risk factors. 2) Study participants are primarily individuals of European ancestry.	Satisfied (score = 2) 1) The study applied various MR methods in sensitivity analysis: Leave-one-out analysis and multivariable MR. 2) The study included colocalization analysis, CAD and stroke as positive control outcomes and replication analysis using an independent validation cohort.	Power calculation was not performed but power issue was considered.	6 (High quality)
Impact of blood pressure and antihypertensive drug classes on intracranial aneurysm: a Mendelian randomization study	Zeng Y, 2023 (PMID: 37716106)	Satisfied (score = 2) 1) Genetic instruments were at genome-wide significance with SBP (p < 5 × 10−8). 2) The F-statistics of the genetic instruments were greater than 10.	Satisfied (score = 2) 1) The study removed outlier SNPs detected by MR-PRESSO in the sensitivity analysis. 2) Study participants are restricted to individuals of European ancestry.	Satisfied (score = 2) 1) The study applied various MR methods in sensitivity analysis: weighted median, MR-Egger, MR-PRESSO, Cochrane’s Q test and leave-one-out analysis. 2) The study included CHD and heart failure as positive control outcomes.	Power calculation was not performed and power issue was not considered.	6 (High quality)
Association of antihypertensive drugs with COVID-19 outcomes: a drug-target Mendelian randomization study	Zhang K, 2023 (PMID: 38116083)	Satisfied (score = 2) 1) Genetic instruments were at genome-wide significance with SBP (p < 5 × 10−8). 2) The F-statistics of the genetic instruments were greater than 10.	Satisfied (score = 1) 1) Study participants are restricted to individuals of European ancestry.	Satisfied (score = 2) 1) The study applied various MR methods in sensitivity analysis: MR-Egger, Cochran’Q test and Leave-one-out analysis. 2) The study included replication analysis using another set of instruments from different selection strategies, using DBP GWAS study and using CHD and stroke as positve control outcomes.	Power calculation was not performed and power issue was not considered.	5 (High quality)
Effects of blood pressure and antihypertensive drugs on osteoarthritis: a mendelian randomized study	Zhang Y, Wang Y, 2023 (PMID: 37603265)	Satisfied (score = 1) 1) Genetic instruments were at genome-wide significance with SBP.	Satisfied (score = 2) 1) The study examined the genetic association with confounders in PhenoScanner. 2) Study participants are restricted to individuals of European ancestry.	Satisfied (score = 2) 1) The study applied various MR methods in sensitivity analysis: weighted median, MR-Egger, MR-PRESSO, Cochran's Q test and leave-one-out analysis. 2) The study included replication analysis using an independent validation cohort.	Power calculation was not performed and power issue was not considered.	5 (High quality)
Genetically predicted hypertension, antihypertensive drugs, and risk of erectile dysfunction: a Mendelian randomization study	Zhao C, Feng JL, Deng S, 2023 (PMID: 37363097)	Satisfied (score = 2) 1) Genetic instruments were at genome-wide significance with SBP (p < 5 × 10−8). 2) The F-statistics of the genetic instruments were greater than 10.	Satisfied (score = 2) 1) The study removed outlier SNPs detected by MR-PRESSO in the sensitivity analysis. 2) Study participants are restricted to individuals of European ancestry.	Satisfied (score = 1) 1) The study applied various MR methods in sensitivity analysis: weighted median, MR-Egger, MR-Egger intercept test, MR-PRESSO, Cochran’s Q-test and leave-one-out analysis.	Power calculation was not performed and power issue was not considered.	5 (High quality)
Using genetics to understand the role of antihypertensive drugs modulating angiotensin-converting enzyme in immune function and inflammation	Zhao JV, 2021 (PMID: 33025652)	Satisfied (score = 1) 1) Genetic instruments were associated with SBP.	Satisfied (score = 2) 1) The study examined the genetic association with confounders in PhenoScanner. 2) Study participants are primarily to individuals of European ancestry.	Satisfied (score = 2) 1) The study applied various MR methods in sensitivity analysis: weighted mode, MR-PRESSO and contamination mixture method. 2) The study included replication analysis using different sets of genetic instruments	Power calculation was not performed and power issue was not considered.	5 (High quality)
Using Mendelian randomization study to assess the renal effects of antihypertensive drugs	Zhao JV, 2021 (PMID: 33766008)	Satisfied (score = 2) 1) Genetic instruments were at associated with SBP 2) The F-statistics of the genetic instruments were greater than 10.	Satisfied (score = 2) 1) The study examined the genetic association with confounders in PhenoScanner. 2) Study participants are restricted to individuals of European ancestry.	Satisfied (score = 2) 1) The study applied various MR methods in sensitivity analysis: weighted median and MR-PRESSO. 2) The study included replication analysis using different sets of genetic instruments.	Power calculation was not performed but power issue was considered.	6 (High quality)
Using genetics to assess the association of commonly used antihypertensive drugs with diabetes, glycaemic traits and lipids: a trans-ancestry Mendelian randomisation study	Zhao JV, 2022 (PMID: 35080656)	Satisfied (score = 2) 1) Genetic instruments were associated with SBP 2) The F-statistics of the genetic instruments were greater than 10.	Satisfied (score = 1) 1) Study participants are restricted to individuals of European ancestry.	Satisfied (score = 2) 1) The study applied various MR methods in sensitivity analysis: weighted median and MR-PRESSO. 2) The study included CAD as positive control outcomes and use different sets of genetic instruments.	Power calculation was performed and power issue was considered in the discussion.	5 (High quality)
Hypertension, antihypertensive drugs, and age at onset of Huntington's disease	Zhu Y, 2023 (PMID: 37226269)	Satisfied (score = 2) 1) Genetic instruments were at genome-wide significance with SBP (p < 5 × 10−8). 2) The F-statistics of the genetic instruments were greater than 10.	Satisfied (score = 2) 1) The study examined the genetic association with confounders in PhenoScanner. 2) Study participants are restricted to individuals of European ancestry.	Satisfied (score = 2) 1) The study applied various MR methods in sensitivity analysis: MR-Egger, weighted median, MR-PRESSO, simple mode, and weighted mode. 2) The study included replication analysis using different sets of genetic instruments selected based on a more stringent LD threshold.	Power calculation was not performed but power issue was considered.	6 (High quality)
Genetically determined blood pressure, antihypertensive drug classes, and frailty: A Mendelian randomization study	Zhuang Z, 2024 (PMID: 38725159)	Satisfied (score = 2) 1) Genetic instruments were at genome-wide significance with SBP or DBP (p < 5 × 10−8). 2) The F-statistics of the genetic instruments were greater than 10.	Satisfied (score = 2) 1) Study participants are individuals of European ancestry. 2) The one-sample MR included age, sex, assessment centers, smoking status, alcohol intake, BMI, deprivation, genetic array, and the first 10 principal components (PCs) as covariates	Satisfied (score = 1) 1) The study used two sets of instruments selected from different LD thresholds and used different subgroups within the study cohort in sensitivity analysis	Power calculation was not performed but power issue was considered.	5 (High quality)
Abbreviations: Angiotensin-converting enzyme (ACE); Angiotensin II receptor blockers (ARBs); Beta-adrenoceptor blockers (BBs); Coronary heart disease (CAD); Calcium channel blockers (CCBs); coronary heart disease (CHD); Potassium sparing diuretics (PSDs)

## Sheet: Table S6-Outcomes
Table S6. Outcomes with more than two studies
Outcomes	Studies	Outcome data source and sample size	Reasons
Atrial fibrillation (AF)	Hyman MC, 2021 (PIMD: 33390040)	GWAS meta-analysis from the Atrial Fibrillation Genetics (AFGen) consortium, Broad AF study, UK Biobank and Biobank Japan, consisting of 65,446 AF cases and 522,744 controls (Roselli et al. 2018).	The outcome data source has large overlapping samples (54~60% overlap)
	Nazarzadeh M, 2021 (PMID: 33663581)	GWAS meta-analysis from the Nord-Trøndelag Health Study, deCODE (the Icelandic AF population), the Michigan Genomics Initiative, the DiscovEHR collaboration cohort, AFGen Consortium, and UK Biobank studies, consisting of 60,620 AF cases and 970,216 controls (Nielsen JB, et al. 2018)
Coronary Heart Disease	Nazarzadeh M, 2021 (PMID: 33663581)	CARDIoGRAMplusC4D (Coronary Artery Disease Genome-wide Replication and Meta-analysis [CARDIOGRAM] plus the Coronary Artery Disease Genetics) consortium. The GWAS includes 60,801 cases and 123,504 controls (Nikpay M, et al. 2015; PMID: 26343387)	Both used the same outcome GWAS but different genetic instruments for drugs. Results are presented in different units
	Gill D, Georgakis MK, 2019 (PMID: 31234639)
Heart failure	Lian J, 2023 (PMID: 36129112)	HERMES Consortium consisting of 47,309 cases and 930,014 controls (Shah S et al. 2020; PMID: 31919418)	Both used the same outcome GWAS but different genetic instruments for drugs
	Li Y, 2023 (PMID: 37156668)
Stroke	Gill D, Georgakis MK, 2019 (PMID: 31234639)	MEGASTROKE Consortium with 67,162 cases and 454,450 controls (Malik R et al. 2018; PMID: 29531354)	Both used the same outcome GWAS but different genetic instruments for drugs.
	Georgakis MK, Gill D, 2020 (PMID: 32611631)
Prostate cancer	Fan B, 2023 (PMID: 37117874)	GWAS meta-analysis of the Pan-Cancer study and the PRACTICAL consortium with 89,940 cases and 251,800 controls	The outcome data source has large overlapping samples
	Kazmi N, 2023 (PMID: 37178364)	GWAS from the PRACTICAL consortium with 79,148 cases and 61,106 controls (Schumacher FR, et al; PMID: 29892016)
Alzheimer’s disease (AD)	Walker VM, 2020 (PMID: 31335937)	Use reduction in systolic blood pressure to proxy the effect of ACE inhibitors	Exposure traits for ACE inhibition are different
	Nassan M, Daghlas I, 2023 (PMID: 37023267)	Use the reduction of serum ACE levels to proxy the effect of ACE inhibitors
Alzheimer’s Disease	Ou YN, 2021(PMID: 33563324)	Both studies used International Genomics of Alzheimer’s Project (IGAP) GWAS Stage 1 for the outcome data	Both studies used the same outcome data source
	Walker VM, 2020 (PMID: 31335937)
Parkinson’s disease	Jiang Z, 2023 (PMID: 36909159)	International Parkinson’s Disease Genomics Consortium with 33,674 cases and 449,056 controls (Nalls et al., 2019)	Both studies used the same outcome data source
	Feng Z, Zhao Q, 2023 (PMID: 37964359)
COVID-19 outcomes	Butler-Laporte G, 2021 (PMID: 33349849)	Outcome GWAS is COVID-19 Host Genetics Initiative (Round 3).
		Exposure is serum ACE levels
	Zhang K, 2023 (PMID: 38116083)	Outcome GWAS is COVID-19 Host Genetics Initiative (Round 7).
		Exposure is systolic blood pressure
Diabetes	Pigeyre M, 2020 (PMID: 32019855)	Exposure is serum ACE levels	Exposure traits for ACE inhibition are different
	Zhao JV, 2022 (PMID: 35080656)	Exposure is systolic blood pressure
Intracranial aneurysms	Zeng Y, 2023 (PMID: 37716106)	FinnGen (R8)	Exposure unit is unknown
	Liu H, Zuo H, Johanna O, 2024 (PMID: 37800876)	GWAS of intracranial aneurysms excluding UKB

## Sheet: Table S7-Search results
Table S7. Literature research and screening results
	PMID	Title	Authors	Journal/Book	Publication Year	DOI	DB	duplicate	screen title and abstract	screen full text	reason for exclusion
1	18878451	Apparatus for recording physiologic variables during operations on man, with observations on changes of blood pressure during resection for coarctation of the aorta	HALLENBECK GA, WOOD EH, CLAGETT OT.	Surg Clin North Am	1948	10.1016/s0039-6109(16)32477-x	PubMed	0	0	0	NA
2	5427348	The revolution in crystallography	Hamilton WC.	Science	1970	10.1126/science.169.3941.133	PubMed	0	0	0	NA
3	7377326	Anesthetic effects on hemodynamics of spontaneously hypertensive and Wistar-Kyoto rats	Smith TL, Hutchins PM.	Am J Physiol	1980	10.1152/ajpheart.1980.238.4.H539	PubMed	0	0	0	NA
4	7399624	Contribution of the sympathetic nervous system to vascular resistance in conscious young and adult spontaneously hypertensive rats	Touw KB, Haywood JR, Shaffer RA, Brody MJ.	Hypertension	1980	10.1161/01.hyp.2.4.408	PubMed	0	0	0	NA
5	7018658	Essential tremor	Murray TJ.	Can Med Assoc J	1981	NA	PubMed	0	0	0	NA
6	6644761	The genetic control of sparteine and debrisoquine metabolism in man with new methods of analysing bimodal distributions	Evans DA, Harmer D, Downham DY, Whibley EJ, Idle JR, Ritchie J, Smith RL.	J Med Genet	1983	10.1136/jmg.20.5.321	PubMed	0	0	0	NA
7	6640286	Strain differences in fear between spontaneously hypertensive and normotensive rats	Ledoux JE, Sakaguchi A, Reis DJ.	Brain Res	1983	10.1016/0006-8993(83)90915-0	PubMed	0	0	0	NA
8	6372671	High blood pressure in the young	Berenson GS, Cresanta JL, Webber LS.	Annu Rev Med	1984	10.1146/annurev.me.35.020184.002535	PubMed	0	0	0	NA
9	3922128	Blood pressure studies in children. Report of a WHO Study Group	NA	World Health Organ Tech Rep Ser	1985	NA	PubMed	0	0	0	NA
10	3088390	Isolation and characterization of apolipoproteins A-I, A-II, and A-IV	Brewer HB Jr, Ronan R, Meng M, Bishop C.	Methods Enzymol	1986	10.1016/0076-6879(86)28070-2	PubMed	0	0	0	NA
11	3704382	Acute and chronic pulmonary pressor responses to hypoxia: the role of blunting in acclimatization	Ou LC, Sardella GL, Hill NS, Tenney SM.	Respir Physiol	1986	10.1016/0034-5687(86)90062-9	PubMed	0	0	0	NA
12	3372431	Reductions in blood pressure after acute exercise by hypertensive rats	Overton JM, Joyner MJ, Tipton CM.	J Appl Physiol (1985)	1988	10.1152/jappl.1988.64.2.748	PubMed	0	0	0	NA
13	2909412	Vasopressin in rats with genetic and streptozocin-induced diabetes	Brooks DP, Nutting DF, Crofton JT, Share L.	Diabetes	1989	10.2337/diab.38.1.54	PubMed	0	0	0	NA
14	2499450	Pulmonary vascular reactivity of the newborn pony foal	Drummond WH, Sanchez IR, Kosch PC, Webb AI.	Equine Vet J	1989	10.1111/j.2042-3306.1989.tb02137.x	PubMed	0	0	0	NA
15	2776315	Diagnosis of recessive X-linked ichthyosis: quantitative HPLC/mass spectrometric analysis of plasma for cholesterol sulfate	Shackleton CH, Reid S.	Clin Chem	1989	NA	PubMed	0	0	0	NA
16	1708003	Blood pressures in a random sample of the New Zealand population: preliminary data from the life in New Zealand survey	Nye ER, Paulin J, Russell DG.	J Cardiovasc Pharmacol	1990	NA	PubMed	0	0	0	NA
17	2165893	Synthesis and secretion of atrial natriuretic factor during chronic hypoxia: a study in the conscious instrumented rat	Raffestin B, Adnot S, Mercadier JJ, Levame M, Duc P, Braquet P, Viossat I, Chabrier PE.	Clin Sci (Lond)	1990	10.1042/cs0780597	PubMed	0	0	0	NA
18	2274450	Transesophageal electropharmacologic test in a newborn with familial Wolff-Parkinson-White syndrome	Colloridi V, Boscioni M, Patruno N, Pulignano G, Critelli G.	Pediatr Cardiol	1990	10.1007/BF02238370	PubMed	0	0	0	NA
19	1730440	Arterial baroreceptor reflex function in borderline hypertensive rats	DiBona GF, Jones SY.	Hypertension	1992	10.1161/01.hyp.19.1.56	PubMed	0	0	0	NA
20	1730461	Obese Zucker rats are normotensive on normal and increased sodium intake	Pawloski CM, Kanagy NL, Mortensen LH, Fink GD.	Hypertension	1992	10.1161/01.hyp.19.1_suppl.i90	PubMed	0	0	0	NA
21	1735054	The vascular history and physical examination	Nelson JP.	Clin Podiatr Med Surg	1992	NA	PubMed	0	0	0	NA
22	1363848	Signal transduction in the neurohypophyseal compartments	Mason WT, Hatton GI, Kato M, Bicknell RJ.	Prog Brain Res	1992	10.1016/s0079-6123(08)61182-6	PubMed	0	0	0	NA
23	1616114	[The effect of muscle relaxants on masseter tone. An experimental study in an MH-susceptible swine model]	Jantzen JP, Eberle B, Gaida BJ, Hennes HJ, Otto S, Sch√§fer M.	Anaesthesist	1992	NA	PubMed	0	0	0	NA
24	1549265	Blood pressure in a random sample of the New Zealand population	Nye ER, Paulin J, Russell DG.	N Z Med J	1992	NA	PubMed	0	0	0	NA
25	1313474	Effect of acute NaCl depletion on NaCl-sensitive hypertension in borderline hypertensive rats	DiBona GF, Jones SY.	J Hypertens	1992	10.1097/00004872-199202000-00003	PubMed	0	0	0	NA
26	1599304	Home blood pressure monitoring in diabetes	Gompels C, Savage D.	Arch Dis Child	1992	10.1136/adc.67.5.636	PubMed	0	0	0	NA
27	1502199	Species specificity of renin kinetics in transgenic rats harboring the human renin and angiotensinogen genes	Ganten D, Wagner J, Zeh K, Bader M, Michel JB, Paul M, Zimmermann F, Ruf P, Hilgenfeldt U, Ganten U, et al.	Proc Natl Acad Sci U S A	1992	10.1073/pnas.89.16.7806	PubMed	0	0	0	NA
28	1526032	Nonradioactive quantification of low concentrations of hemoglobin A by HPLC for midtrimester prenatal diagnosis of beta-thalassemia	Maiavacca R, Tedeschi S, Mosca A, Calmi S, De Leonardis P, Todaro C, Zuliani G, Buscaglia M, Cant√π-Rajnoldi A.	Clin Chem	1992	NA	PubMed	0	0	0	NA
29	8492775	[Autoregulation of kidney circulation, glomerular filtration rate and plasma renin activity in spontaneously hypertensive rats and normotensive Wistar rats]	Wende P, Strauch M, Unger T, Gretz N, Rohmeiss P.	Med Klin (Munich)	1993	NA	PubMed	0	0	0	NA
30	8390524	Relationship between cardiovascular hypertrophy and cardiac baroreflex function in spontaneously hypertensive and stroke-prone rats	Minami N, Head GA.	J Hypertens	1993	10.1097/00004872-199305000-00008	PubMed	0	0	0	NA
31	8268545	Anaphylactoid reactions and bradykinin generation in patients treated with LDL-apheresis and an ACE inhibitor	Koga N, Nagano T, Sato T, Kagasawa K.	ASAIO J	1993	NA	PubMed	0	0	0	NA
32	8205318	Regional haemodynamics in Brattleboro rats during chronic ingestion of NG-nitro-L-arginine methyl ester	Gardiner SM, Kemp PA, Bennett T.	Blood Press	1993	10.3109/08037059309077556	PubMed	0	0	0	NA
33	7993857	Chronobioengineering toward a cost-effective quality health care	Halberg F, Tamura K, Corn√©lissen G.	Front Med Biol Eng	1994	NA	PubMed	0	0	0	NA
34	8202985	Chimeric 7E3 prevents carotid artery thrombosis in cynomolgus monkeys	Rote WE, Nedelman MA, Mu DX, Manley PJ, Weisman H, Cunningham MR, Lucchesi BR.	Stroke	1994	10.1161/01.str.25.6.1223	PubMed	0	0	0	NA
35	9072397	Proper measurement of blood pressure and heart rate in SHRSP and WKY by an indirect volume-oscillometric method	Higashino H, Simeonova K, Lambev I, Markov M, Suzuki A.	Clin Exp Pharmacol Physiol Suppl	1995	10.1111/j.1440-1681.1995.tb02923.x	PubMed	0	0	0	NA
36	8629089	HPLC analysis of amino acids in inborn errors of metabolism	Matteson KJ.	Southeast Asian J Trop Med Public Health	1995	NA	PubMed	0	0	0	NA
37	7604175	Early detection by non-invasive monitoring of abnormally elevated systolic blood pressure in newborns with a positive familiarity for hypertension	Menghetti E, Mucedola G, Marulli P, Montaleone M, Cugini P.	Recenti Prog Med	1995	NA	PubMed	0	0	0	NA
38	7554864	Artificial intelligence programming with LabVIEW: genetic algorithms for instrumentation control and optimization	Moore JH.	Comput Methods Programs Biomed	1995	10.1016/0169-2607(95)01630-c	PubMed	0	0	0	NA
39	7499726	Does low frequency power of arterial blood pressure reflect sympathetic tone?	Stauss HM, Mrowka R, Nafz B, Patzak A, Unger T, Persson PB.	J Auton Nerv Syst	1995	10.1016/0165-1838(94)00000-a	PubMed	0	0	0	NA
40	8564254	Haemodynamic effects of losartan and the endothelin antagonist, SB 209670, in conscious, transgenic ((mRen-2)27), hypertensive rats	Gardiner SM, March JE, Kemp PA, Mullins JJ, Bennett T.	Br J Pharmacol	1995	10.1111/j.1476-5381.1995.tb15059.x	PubMed	0	0	0	NA
41	8564253	Lack of involvement of bradykinin in the vascular sympathoinhibitory effects of angiotensin converting enzyme inhibitors in spontaneously hypertensive rats	Chauvin B, Richer C, Giudicelli JF.	Br J Pharmacol	1995	10.1111/j.1476-5381.1995.tb15058.x	PubMed	0	0	0	NA
42	8600606	Determinants of blood pressure in Sowetan infants	Smith RE, Kok A, Rothberg AD, Groeneveld HT.	S Afr Med J	1995	NA	PubMed	0	0	0	NA
43	9044329	Autoregulation of renal blood flow and pressure-dependent renin release in autosomal dominant polycystic kidney disease of rats	Braun C, L√ºdicke C, Rebsch W, Gretz N, van der Woude FJ, Rohmeiss P.	Nephrol Dial Transplant	1996	NA	PubMed	0	0	0	NA
44	8682916	Essential and reactive alcoholism: a review	Walker RD, Howard MO, Walker PS, Lambert MD, Maloy F, Suchinsky RT.	J Clin Psychol	1996	10.1002/(SICI)1097-4679(199601)52:1<80::AID-JCLP11>3.0.CO;2-I	PubMed	0	0	0	NA
45	8567055	Atrial natriuretic peptide blunts arterial baroreflex in spontaneously hypertensive rats	Zhu ST, Chen YF, Wyss JM, Nakao K, Imura H, Oparil S, Calhoun DA.	Hypertension	1996	10.1161/01.hyp.27.2.297	PubMed	0	0	0	NA
46	8868999	Effect of ifetroban, a thromboxane A2 receptor antagonist, in stroke-prone spontaneously hypertensive rats	Johnson RA, Belmonte A, Fan NY, Lavesa M, Nasjletti A, Stier CT Jr.	Clin Exp Hypertens	1996	10.3109/10641969609081763	PubMed	0	0	0	NA
47	8689641	Function and expression of endothelin receptor subtypes in the kidneys of spontaneously hypertensive rats	Hocher B, Rohmeiss P, Zart R, Diekmann F, Vogt V, Metz D, Fakhury M, Gretz N, Bauer C, Koppenhagen K, Neumayer HH, Distler A.	Cardiovasc Res	1996	NA	PubMed	0	0	0	NA
48	8847862	Comparison between chronic converting enzyme inhibition and AT1 blockade in mRen2 transgenic rats	Lantelme P, Lo M, Mullins JJ, Gharib C, Bizollon CA, Sassard J.	J Cardiovasc Pharmacol	1996	10.1097/00005344-199604000-00004	PubMed	0	0	0	NA
49	8735634	Regional haemodynamic effects of antagonists of angiotensin II, endothelin and adrenoceptors in conscious, vasopressin-deficient, genetically hypertensive rats	Gardiner SM, March JE, Kemp PA, Bennett T.	Br J Pharmacol	1996	10.1111/j.1476-5381.1996.tb15406.x	PubMed	0	0	0	NA
50	8928922	Role of paraventricular angiotensin AT1 receptors in salt-sensitive hypertension in mRen-2 transgenic rats	Li P, Morris M, Diz DI, Ferrario CM, Ganten D, Callahan MF.	Am J Physiol	1996	10.1152/ajpregu.1996.270.5.R1178	PubMed	0	0	0	NA
51	8615307	Microparticle deposition in periarterial microvasculature and intramural dissections after porous balloon delivery into atherosclerotic vessels: quantitation and localization by confocal scanning laser microscopy	Nasser TK, Wilensky RL, Mehdi K, March KL.	Am Heart J	1996	10.1016/s0002-8703(96)90170-2	PubMed	0	0	0	NA
52	8807140	The causes of essential hypertension	Brown MJ.	Br J Clin Pharmacol	1996	10.1046/j.1365-2125.1996.03785.x	PubMed	0	0	0	NA
53	9125273	Hypotensive effects of the angiotensin II antagonist telmisartan in conscious chronically-instrumented transgenic rats	van Meel JC, Redemann N, Haigh RM.	Arzneimittelforschung	1996	NA	PubMed	0	0	0	NA
54	8862802	Single-tube chemical cleavage of mismatch: successive treatment with hydroxylamine and osmium tetroxide	Ramus SJ, Cotton RG.	Biotechniques	1996	10.2144/96212bm10	PubMed	0	0	0	NA
55	8977916	[Nyctohemeral rhythm of arterial pressure]	Tcherdakoff, Chau NP.	Pathol Biol (Paris)	1996	NA	PubMed	0	0	0	NA
56	8997346	Angiotensin II and the maturation of renal cortical Na+/H+ exchanger activity during fetal life in sheep	Guillery EN, Mathews MS, Orlowski J, Robillard JE.	Am J Physiol	1996	10.1152/ajpregu.1996.271.6.R1507	PubMed	0	0	0	NA
57	9237042	Gene regulation by mechanical forces	Oluwole BO, Du W, Mills I, Sumpio BE.	Endothelium	1997	10.3109/10623329709079866	PubMed	0	0	0	NA
58	9020335	Morphology of hDAF (CD55) transgenic pig kidneys following ex-vivo hemoperfusion with human blood	Storck M, Abendroth D, Prestel R, Pino-Chavez G, M√ºller-H√∂ker J, White DJ, Hammer C.	Transplantation	1997	10.1097/00007890-199701270-00022	PubMed	0	0	0	NA
59	9087586	Measurement of intraventricular pressure and cardiac performance in the intact closed-chest anesthetized mouse	Lorenz JN, Robbins J.	Am J Physiol	1997	10.1152/ajpheart.1997.272.3.H1137	PubMed	0	0	0	NA
60	9087619	Daily exercise and gender influence postexercise cardiac autonomic responses in hypertensive rats	Chen Y, Chandler MP, DiCarlo SE.	Am J Physiol	1997	10.1152/ajpheart.1997.272.3.H1412	PubMed	0	0	0	NA
61	9130837	Reproducibility and validity of quality of life measurements in hypertensive patients on stable medication	Krijnen P, van Jaarsveld BC, Man in 't Veld AJ, Habbema JD.	Neth J Med	1997	10.1016/s0300-2977(97)00006-5	PubMed	0	0	0	NA
62	9149677	ANP enhances bradycardic reflexes in normotensive but not spontaneously hypertensive rats	Thomas CJ, Rankin AJ, Head GA, Woods RL.	Hypertension	1997	10.1161/01.hyp.29.5.1126	PubMed	0	0	0	NA
63	9382705	Pulp interstitial fluid pressure and blood flow after denervation and electrical tooth stimulation in the ferret	Jacobsen EB, Heyeraas KJ.	Arch Oral Biol	1997	10.1016/s0003-9969(97)00037-x	PubMed	0	0	0	NA
64	9321753	Exaggerated natriuresis in transgenic (mRen2)27 rats	Schneider K, Gross V, Lippoldt A, Luft FC.	J Hypertens	1997	10.1097/00004872-199715090-00016	PubMed	0	0	0	NA
65	9341720	Biophysical mechanisms of stroke	Hademenos GJ, Massoud TF.	Stroke	1997	10.1161/01.str.28.10.2067	PubMed	0	0	0	NA
66	9366789	The mechanical properties of elastic arteries in Ehlers-Danlos syndrome	Sonesson B, Hansen F, L√§nne T.	Eur J Vasc Endovasc Surg	1997	10.1016/s1078-5884(97)80237-7	PubMed	0	0	0	NA
67	9390739	Microchromatographic quantitation of hemoglobin A levels in phenotypes of sickle cell-beta(+) thalassemia	Sweeting I, Serjeant BE, Thomas PW, Serjeant GR.	J Chromatogr B Biomed Sci Appl	1997	10.1016/s0378-4347(97)00270-3	PubMed	0	0	0	NA
68	9422816	Comparative effects of the dual metallopeptidase inhibitor, MDL 100,240 and of enalaprilat on regional and on cardiac haemodynamics in conscious, hypertensive, transgenic ((mRen-2)27) rats	Gardiner SM, Kemp PA, Brunner-Ferber F, Bennett T.	Br J Pharmacol	1997	10.1038/sj.bjp.0701551	PubMed	0	0	0	NA
69	9452224	Central application of a nitric oxide donor activates heat defense in the rabbit	Eriksson S, Hjelmqvist H, Keil R, Gerstberger R.	Brain Res	1997	10.1016/s0006-8993(97)81719-2	PubMed	0	0	0	NA
70	9492333	HPLC-mass spectrometry analysis of isoflavones	Barnes S, Coward L, Kirk M, Sfakianos J.	Proc Soc Exp Biol Med	1998	10.3181/00379727-217-44230	PubMed	0	0	0	NA
71	9506701	Depressed heart rate variability and arterial baroreflex in conscious transgenic mice with overexpression of cardiac Gsalpha	Uechi M, Asai K, Osaka M, Smith A, Sato N, Wagner TE, Ishikawa Y, Hayakawa H, Vatner DE, Shannon RP, Homcy CJ, Vatner SF.	Circ Res	1998	10.1161/01.res.82.4.416	PubMed	0	0	0	NA
72	9533421	Exaggerated natriuresis as a candidate intermediate phenotype in spontaneously hypertensive rats	DiBona GF, Jones SY, Sawin LL.	J Hypertens	1998	10.1097/00004872-199816010-00013	PubMed	0	0	0	NA
73	9575947	In vivo murine left ventricular pressure-volume relations by miniaturized conductance micromanometry	Georgakopoulos D, Mitzner WA, Chen CH, Byrne BJ, Millar HD, Hare JM, Kass DA.	Am J Physiol	1998	10.1152/ajpheart.1998.274.4.H1416	PubMed	0	0	0	NA
74	9579736	Enhanced involvement of endothelin in the haemodynamic sequelae of endotoxaemia in conscious, hypertensive, transgenic ((mRen-2)27) rats	Gardiner SM, Kemp PA, March JE, Bennett T.	Br J Pharmacol	1998	10.1038/sj.bjp.0701762	PubMed	0	0	0	NA
75	9707215	Two-kidney, two clip renovascular hypertensive rats can be used as stroke-prone rats	Zeng J, Zhang Y, Mo J, Su Z, Huang R.	Stroke	1998	10.1161/01.str.29.8.1708	PubMed	0	0	0	NA
76	9740624	ANP and bradycardic reflexes in hypertensive rats: influence of cardiac hypertrophy	Thomas CJ, Head GA, Woods RL.	Hypertension	1998	10.1161/01.hyp.32.3.548	PubMed	0	0	0	NA
77	9758084	Validation of an oscillometric blood pressure measuring device: a substudy of the HOT Study. Hypertension Optimal Treatment	Lithell H, Berglund L.	Blood Press	1998	10.1080/080370598437358	PubMed	0	0	0	NA
78	9774372	Nitric oxide dependent vasodilation in young spontaneously hypertensive rats	Radaelli A, Mircoli L, Mori I, Mancia G, Ferrari AU.	Hypertension	1998	10.1161/01.hyp.32.4.735	PubMed	0	0	0	NA
79	9801841	Attenuation of cardiac but not vascular component in baroreflex of spontaneously hypertensive rats	Han CJ, Tsai ML, Chen RF, Chai CY, Yen CT.	Chin J Physiol	1998	NA	PubMed	0	0	0	NA
80	9815152	The brain renin-angiotensin system contributes to the hypertension in mice containing both the human renin and human angiotensinogen transgenes	Davisson RL, Yang G, Beltz TG, Cassell MD, Johnson AK, Sigmund CD.	Circ Res	1998	10.1161/01.res.83.10.1047	PubMed	0	0	0	NA
81	9814623	Increased pressor function of central vasopressinergic system in hypertensive renin transgenic rats	Szczepa≈Ñska-Sadowska E, Paczwa P, Lo≈Ñ S, Ganten D.	J Hypertens	1998	10.1097/00004872-199816100-00016	PubMed	0	0	0	NA
82	9854331	[Special aspects of anesthesia in patients with epidermolysis bullosa based on a case example]	Scherhag A, Dick W.	Anaesthesiol Reanim	1998	NA	PubMed	0	0	0	NA
83	9931150	Renal mechanoreceptor dysfunction: an intermediate phenotype in spontaneously hypertensive rats	DiBona GF, Jones SY, Kopp UC.	Hypertension	1999	10.1161/01.hyp.33.1.472	PubMed	0	0	0	NA
84	9930719	Dopamine D2-receptor isoforms expressed in AtT20 cells inhibit Q-type high-voltage-activated Ca2+ channels via a membrane-delimited pathway	Wolfe SE, Howard DE, Schetz JA, Cheng CJ, Webber R, Beatty DM, Chronwall BM, Morris SJ.	J Neurochem	1999	10.1046/j.1471-4159.1999.0720479.x	PubMed	0	0	0	NA
85	10069669	Effects of long-term caffeine consumption on renal function in spontaneously hypertensive heart failure prone rats	Tofovic SP, Jackson EK.	J Cardiovasc Pharmacol	1999	10.1097/00005344-199903000-00003	PubMed	0	0	0	NA
86	10198374	Neonatal uninephrectomy causes hypertension in adult rats	Woods LL.	Am J Physiol	1999	10.1152/ajpregu.1999.276.4.R974	PubMed	0	0	0	NA
87	10233112	Effect of NO, vasodilator prostaglandins, and adenosine on skeletal muscle angiogenic growth factor gene expression	Benoit H, Jordan M, Wagner H, Wagner PD.	J Appl Physiol (1985)	1999	10.1152/jappl.1999.86.5.1513	PubMed	0	0	0	NA
88	10325237	Reduced subendocardial ryanodine receptors and consequent effects on cardiac function in conscious dogs with left ventricular hypertrophy	Hittinger L, Ghaleh B, Chen J, Edwards JG, Kudej RK, Iwase M, Kim SJ, Vatner SF, Vatner DE.	Circ Res	1999	10.1161/01.res.84.9.999	PubMed	0	0	0	NA
89	10374728	Gene expression is altered in perfused arterial segments exposed to cyclic flexure ex vivo	Vorp DA, Peters DG, Webster MW.	Ann Biomed Eng	1999	10.1114/1.158	PubMed	0	0	0	NA
90	10386237	Pertussis toxin-sensitive G-proteins and regulation of blood pressure in the spontaneously hypertensive rat	Kost CK Jr, Herzer WA, Li PJ, Jackson EK.	Clin Exp Pharmacol Physiol	1999	10.1046/j.1440-1681.1999.03058.x	PubMed	0	0	0	NA
91	10441090	Meeting highlights. Highlights of the 48th scientific sessions of the American College of Cardiology	Ferguson JJ.	Circulation	1999	10.1161/01.cir.100.6.570	PubMed	0	0	0	NA
92	10444399	Tissue factor activity is increased in human endothelial cells cultured under elevated static pressure	Silverman MD, Waters CR, Hayman GT, Wigboldus J, Samet MM, Lelkes PI.	Am J Physiol	1999	10.1152/ajpcell.1999.277.2.C233	PubMed	0	0	0	NA
93	10526134	Enhanced blood pressure buffering role of the brain nitrergic system in renin transgenic rats	Lo≈Ñ S, Szczepa≈Ñska-Sadowska E, Paczwa P, Ganten D.	Brain Res	1999	10.1016/s0006-8993(99)01857-0	PubMed	0	0	0	NA
94	10544952	Expression of 5-HT2A and 5-HT1B receptor mRNA in blood vessels	Kato S, Kumamoto H, Hirano M, Akiyama H, Kaneko N.	Mol Cell Biochem	1999	10.1023/a:1006999031932	PubMed	0	0	0	NA
95	10551281	Tetramethylpyradizine prevents inducible NO synthase expression and improves survival in rodent models of endotoxic shock	Wu CC, Liao MH, Chen SJ, Yen MH.	Naunyn Schmiedebergs Arch Pharmacol	1999	10.1007/s002109900046	PubMed	0	0	0	NA
96	10557325	Down-regulation of the expression of endothelial NO synthase is likely to contribute to glucocorticoid-mediated hypertension	Wallerath T, Witte K, Sch√§fer SC, Schwarz PM, Prellwitz W, Wohlfart P, Kleinert H, Lehr HA, Lemmer B, F√∂rstermann U.	Proc Natl Acad Sci U S A	1999	10.1073/pnas.96.23.13357	PubMed	0	0	0	NA
97	10710365	Influence of sarcoplasmic reticulum calcium loading on mechanical and relaxation restitution	Hoit BD, Kadambi VJ, Tramuta DA, Ball N, Kranias EG, Walsh RA.	Am J Physiol Heart Circ Physiol	2000	10.1152/ajpheart.2000.278.3.H958	PubMed	0	0	0	NA
98	10795926	Control of the renal medullary circulation by vasopressin V1 and V2 receptors in the rat	Cowley AW Jr.	Exp Physiol	2000	10.1111/j.1469-445x.2000.tb00027.x	PubMed	0	0	0	NA
99	10803492	Augmentation of BNP gene expression in atria by pressure overload in transgenic rats harbouring human renin and angiotensinogen genes	Marttila M, Puhakka J, Luodonp√§√§ M, Vuolteenaho O, Ganten U, Ruskoaho H.	Blood Press	1999	10.1080/080370599439535	PubMed	0	0	0	NA
100	10818059	Skip patterns in DINAMAP-measured blood pressure in 3 epidemiological studies	Rose KM, Arnett DK, Ellison RC, Heiss G.	Hypertension	2000	10.1161/01.hyp.35.5.1032	PubMed	0	0	0	NA
101	10988275	Contribution of angiotensin-(1-7) to blood pressure regulation in salt-depleted hypertensive rats	Iyer SN, Averill DB, Chappell MC, Yamada K, Allred AJ, Ferrario CM.	Hypertension	2000	10.1161/01.hyp.36.3.417	PubMed	0	0	0	NA
102	10999614	Noninvasive evaluation of arterial abnormalities in young patients with neurofibromatosis type 1	Tedesco MA, Ratti G, Di Salvo G, Martiniello AR, Limongelli G, Grieco M, Calabrese E, Grassia C, Iacono A, Lama G.	Angiology	2000	10.1177/000331970005100905	PubMed	0	0	0	NA
103	11053481	Rats transgenic for human renin and human angiotensinogen as a model for gestational hypertension	Bohlender J, Ganten D, Luft FC.	J Am Soc Nephrol	2000	10.1681/ASN.V11112056	PubMed	0	0	0	NA
104	11061222	Factors influencing blood pressure: development of a risk model	Frazier L.	J Cardiovasc Nurs	2000	10.1097/00005082-200010000-00007	PubMed	0	0	0	NA
105	11113693	Using semi-automated oscillometric blood pressure measurement in diabetic patients and their offspring	Kuo CS, Hwu CM, Kwok CF, Hsiao LC, Weih MJ, Lee SH, Ho LT.	J Diabetes Complications	2000	10.1016/s1056-8727(00)00125-2	PubMed	0	0	0	NA
106	11133220	New approaches to phenotypic analysis in adult mice	Hoit BD.	J Mol Cell Cardiol	2001	10.1006/jmcc.2000.1294	PubMed	0	0	0	NA
107	11173989	Location of resistance arteries	Christensen KL, Mulvany MJ.	J Vasc Res	2001	10.1159/000051024	PubMed	0	0	0	NA
108	11180489	Clinical features of dementia associated with apolipoprotein epsilon4: discrimination with a neural network genetic algorithm	Jefferson MF, Burlinson S, Burns A, Mann D, Pickering-Brown S, Owen F, Sriwardhana C, Pendleton N, Horan MA.	Int J Geriatr Psychiatry	2001	10.1002/1099-1166(200101)16:1<77::aid-gps279>3.0.co;2-g	PubMed	0	0	0	NA
109	11230364	Nerve growth factor enhances calcitonin gene-related peptide expression in the spontaneously hypertensive rat	Supowit SC, Zhao H, DiPette DJ.	Hypertension	2001	10.1161/01.hyp.37.2.728	PubMed	0	0	0	NA
110	11242593	Long-term telemetric measurement of cardiovascular parameters in awake mice: a physiological genomics tool	Butz GM, Davisson RL.	Physiol Genomics	2001	10.1152/physiolgenomics.2001.5.2.89	PubMed	0	0	0	NA
111	11247821	Cardiovascular and metabolic responses to fasting and thermoneutrality are conserved in obese Zucker rats	Overton JM, Williams TD, Chambers JB, Rashotte ME.	Am J Physiol Regul Integr Comp Physiol	2001	10.1152/ajpregu.2001.280.4.R1007	PubMed	0	0	0	NA
112	11279346	Laser-assisted microdissection and short tandem repeat PCR for the investigation of graft chimerism after solid organ transplantation	Kleeberger W, Roth√§mel T, Gl√∂ckner S, Lehmann U, Kreipe H.	Pathobiology	2000	10.1159/000055923	PubMed	0	0	0	NA
113	11295695	Development and validation of a novel technique for murine first-pass radionuclide angiography with a fast multiwire camera and tantalum 178	Lacy JL, Nanavaty T, Dai D, Nayak N, Haynes N, Martin C.	J Nucl Cardiol	2001	10.1067/mnc.2001.112135	PubMed	0	0	0	NA
114	11420878	A mathematical model of the fetal cardiovascular system based on genetic algorithms as identification technique	Grigioni M, Carotti A, Daniele C, D'Avenio G, Morbiducci U, Di Benedetto G, Albanese S, Di Donato R, Barbaro V.	Int J Artif Organs	2001	NA	PubMed	0	0	0	NA
115	11431452	Reliable measurement of mouse intraocular pressure by a servo-null micropipette system	Avila MY, Carr√© DA, Stone RA, Civan MM.	Invest Ophthalmol Vis Sci	2001	NA	PubMed	0	0	0	NA
116	11518694	Spontaneous water secretion in T84 cells: effects of STa enterotoxin, bumetanide, VIP, forskolin, and A-23187	Toriano R, Kierbel A, Ramirez MA, Malnic G, Parisi M.	Am J Physiol Gastrointest Liver Physiol	2001	10.1152/ajpgi.2001.281.3.G816	PubMed	0	0	0	NA
117	11522271	Analytical evaluation of the Bio-Rad variant II automated HbA(1C) analyzer	Higgins TN, Blakney GB, Dayton J.	Clin Biochem	2001	10.1016/s0009-9120(01)00229-6	PubMed	0	0	0	NA
118	11691520	Predictors of coronary in-stent restenosis: importance of angiotensin-converting enzyme gene polymorphism and treatment with angiotensin-converting enzyme inhibitors	J√∏rgensen E, Kelbaek H, Helqvist S, Jensen GV, Saunam√§ki K, Kastrup J, Havndrup O, Bundgaard H, Kyst Madsen J, Christiansen M, Andersen PS, Reiber JH.	J Am Coll Cardiol	2001	10.1016/s0735-1097(01)01580-7	PubMed	0	0	0	NA
119	11714885	2-Hydroxyestradiol attenuates the development of obesity, the metabolic syndrome, and vascular and renal dysfunction in obese ZSF1 rats	Tofovic SP, Dubey RK, Jackson EK.	J Pharmacol Exp Ther	2001	NA	PubMed	0	0	0	NA
120	11739991	Joint effect of the APOE gene and midlife systolic blood pressure on late-life cognitive impairment: the Honolulu-Asia aging study	Peila R, White LR, Petrovich H, Masaki K, Ross GW, Havlik RJ, Launer LJ.	Stroke	2001	10.1161/hs1201.100392	PubMed	0	0	0	NA
121	11746879	Rapid monitoring assay of congenital adrenal hyperplasia with microbore high-performance liquid chromatography/electrospray ionization tandem mass spectrometry from dried blood spots	Lai CC, Tsai CH, Tsai FJ, Lee CC, Lin WD.	Rapid Commun Mass Spectrom	2001	10.1002/rcm.493	PubMed	0	0	0	NA
122	11833090	CCK-8 inhibits expression of TNF-alpha in the spleen of endotoxic shock rats and signal transduction mechanism of p38 MAPK	Meng AH, Ling YL, Zhang XP, Zhao XY, Zhang JL.	World J Gastroenterol	2002	10.3748/wjg.v8.i1.139	PubMed	0	0	0	NA
123	11896019	Exercise training normalizes altered calcium-handling proteins during development of heart failure	Lu L, Mei DF, Gu AG, Wang S, Lentzner B, Gutstein DE, Zwas D, Homma S, Yi GH, Wang J.	J Appl Physiol (1985)	2002	10.1152/japplphysiol.00405.2001	PubMed	0	0	0	NA
124	11903456	Cardiovascular regulation through hypothalamic GABA(A) receptors in a genetic absence epilepsy model in rat	Aker RG, Onat FY.	Epilepsia	2002	10.1046/j.1528-1157.2002.45200.x	PubMed	0	0	0	NA
125	11936420	Salt intake and hypertension therapy	Milan A, Mulatero P, Rabbia F, Veglio F.	J Nephrol	2002	NA	PubMed	0	0	0	NA
126	11958846	Enhancement of spike and wave discharges by microinjection of bicuculline into the reticular nucleus of rats with absence epilepsy	Aker RG, Ozkara C, Dervent A, Yilmaz Onat F.	Neurosci Lett	2002	10.1016/s0304-3940(02)00079-4	PubMed	0	0	0	NA
127	11973416	Attenuation of trace element-mediated injury during ischemia and reperfusion by an N-terminus analogue of human albumin (H4DUS60131)	Sutherland FJ, Bar-Or D, Curtis CG, Hearse DJ.	J Cardiovasc Pharmacol	2002	10.1097/00005344-200205000-00013	PubMed	0	0	0	NA
128	12014296	[Finapres and Portapres devices]	Sierra C, Coca A.	Nefrologia	2002	NA	PubMed	0	0	0	NA
129	12050560	Infravesical obstruction in aromatase over expressing transgenic male mice with increased ratio of serum estrogen-to-androgen concentration	Streng T, Li X, Lehtoranta M, M√§kel√§ S, Poutanen M, Talo A, Tekmal RR, Santti R.	J Urol	2002	NA	PubMed	0	0	0	NA
130	12083237	Outbreak of hepatitis C virus infection in a hemodialysis unit: potential transmission by the hemodialysis machine?	Delarocque-Astagneau E, Baffoy N, Thiers V, Simon N, de Valk H, Laperche S, Courouc√© AM, Astagneau P, Buisson C, Desenclos JC.	Infect Control Hosp Epidemiol	2002	10.1086/502060	PubMed	0	0	0	NA
131	12224865	Effect of inhaled endotoxin on cardiopulmonary function and E-selectin expression in pigs	Landolt G, Nemke BW, Darien BJ, Kruse-Elliott KT.	Am J Vet Res	2002	10.2460/ajvr.2002.63.1302	PubMed	0	0	0	NA
132	12412131	DNA separation by microchip electrophoresis using low-viscosity hydroxypropylmethylcellulose-50 solutions enhanced by polyhydroxy compounds	Xu F, Jabasini M, Baba Y.	Electrophoresis	2002	10.1002/1522-2683(200210)23:20<3608::AID-ELPS3608>3.0.CO;2-3	PubMed	0	0	0	NA
133	12434606	GTPCH is not a rate-limiting factor for hemorrhagic shock-induced hepatic nitric oxide biosynthesis	Cheng CR, Huang CJ, Lu YT, Hsu YW, Tsai P, Su NY, Skimming JW.	Acta Anaesthesiol Sin	2002	NA	PubMed	0	0	0	NA
134	12434525	Effects of estrogen in the regulation of nitric oxide pathway during development of hypertension in rats	Doursout MF, Chelly JE.	Proc West Pharmacol Soc	2002	NA	PubMed	0	0	0	NA
135	12445650	PCR performance of the highly thermostable proof-reading B-type DNA polymerase from Pyrococcus abyssi	Dietrich J, Schmitt P, Zieger M, Preve B, Rolland JL, Chaabihi H, Gueguen Y.	FEMS Microbiol Lett	2002	10.1111/j.1574-6968.2002.tb11460.x	PubMed	0	0	0	NA
136	12495221	Selective binding of nucleotide probes by eosinophilic cationic protein during in situ hybridisation	Ellis RD, Ashwood P, Powell JJ, Taylor PD, Poulsom R, Thompson RP, Punchard NA.	Histochem J	2002	10.1023/a:1020942531028	PubMed	0	0	0	NA
137	12620700	Differential regulation of osteopontin expression in the clipped and nonclipped kidney of two-kidney, one-clip hypertensive rats	Gauer S, Hartner A, Hauser IA, Fierlbeck W, Eberhardt W, Geiger H.	Am J Hypertens	2003	10.1016/s0895-7061(02)03266-1	PubMed	0	0	0	NA
138	12670749	Amiloride reduces stroke and renalinjury in stroke-prone hypertensive rats	Sepehrdad R, Chander PN, Oruene A, Rosenfeld L, Levine S, Stier CT Jr.	Am J Hypertens	2003	10.1016/s0895-7061(03)00006-2	PubMed	0	0	0	NA
139	12719445	Heritability of blood pressure and hemodynamics in African- and European-American youth	Snieder H, Harshfield GA, Treiber FA.	Hypertension	2003	10.1161/01.HYP.0000072269.19820.0D	PubMed	0	0	0	NA
140	12844500	Adeno-associated virus mediated gene delivery into coronary microvessels of chronically instrumented dogs	Post H, Kajstura J, Lei B, Sessa WC, Byrne B, Anversa P, Hintze TH, Recchia FA.	J Appl Physiol (1985)	2003	10.1152/japplphysiol.00896.2002	PubMed	0	0	0	NA
141	12872048	Genetic inactivation of the B2 receptor in mice worsens two-kidney, one-clip hypertension: role of NO and the AT2 receptor	Cervenka L, Vaneckov√° I, Mal√Ω J, Hor√°cek V, El-Dahr SS.	J Hypertens	2003	10.1097/01.hjh.0000084716.53355.c4	PubMed	0	0	0	NA
142	12881214	Increased susceptibility to ventricular arrhythmias is associated with changes in Ca2+ regulatory proteins in paraplegic rats	Rodenbaugh DW, Collins HL, Nowacek DG, DiCarlo SE.	Am J Physiol Heart Circ Physiol	2003	10.1152/ajpheart.00319.2003	PubMed	0	0	0	NA
143	12880136	The analysis of carbohydrate-deficient transferrin, marker of chronic alcoholism, using capillary electrophoresis	Wuyts B, Delanghe JR.	Clin Chem Lab Med	2003	10.1515/CCLM.2003.113	PubMed	0	0	0	NA
144	12885788	Blunted fenfluramine-evoked prolactin secretion in hypertensive rats	Stocker SD, Muldoon MF, Sved AF.	Hypertension	2003	10.1161/01.HYP.0000082807.71659.4C	PubMed	0	0	0	NA
145	12906842	Increase in adrenomedullin gene expression in the left atrium and ventricle in the two-kidney one-clip renovascular hypertensive rats	Hwang IS, Cheung BM, Tang F.	Neuropeptides	2003	10.1016/s0143-4179(03)00052-0	PubMed	0	0	0	NA
146	12943733	The possible roles of mineralocorticoid receptor and 11beta-hydroxysteroid dehydrogenase type 2 in cardiac fibrosis in the spontaneously hypertensive rat	Konishi A, Tazawa C, Miki Y, Darnel AD, Suzuki T, Ohta Y, Suzuki T, Tabayashi K, Sasano H.	J Steroid Biochem Mol Biol	2003	10.1016/s0960-0760(03)00198-5	PubMed	0	0	0	NA
147	14504426	A culture device demonstrates that hydrostatic pressure increases mRNA of RGS5 in neuroblastoma and CHC1-L in lymphocytic cells	Manome Y, Saeki N, Yoshinaga H, Watanabe M, Mizuno S.	Cells Tissues Organs	2003	10.1159/000072718	PubMed	0	0	0	NA
148	14566076	Hypotensive function of the brain angiotensin-(1-7) in Sprague Dawley and renin transgenic rats	Dobruch J, Paczwa P, ≈Åo≈Ñ S, Khosla MC, Szczepa≈Ñska-Sadowska E.	J Physiol Pharmacol	2003	NA	PubMed	0	0	0	NA
149	14608156	The impact of intra-abdominal hypertension on gene expression in the kidney	Edil BH, Tuggle DW, Puffinbarger NK, Mantor PC, Palmer BW, Knutson ZA.	J Trauma	2003	10.1097/01.TA.0000093394.22151.7A	PubMed	0	0	0	NA
150	14692457	Applications of monolithic silica capillary columns in proteomics	Barroso B, Lubda D, Bischoff R.	J Proteome Res	2003	10.1021/pr0340532	PubMed	0	0	0	NA
151	14732365	A novel murine model of cyclical cutaneous ischemia-reperfusion injury	Reid RR, Sull AC, Mogford JE, Roy N, Mustoe TA.	J Surg Res	2004	10.1016/s0022-4804(03)00227-0	PubMed	0	0	0	NA
152	15100387	An engineered cocaine hydrolase blunts and reverses cardiovascular responses to cocaine in rats	Gao Y, Brimijoin S.	J Pharmacol Exp Ther	2004	10.1124/jpet.104.068122	PubMed	0	0	0	NA
153	15117909	Reduced uteroplacental blood flow alters renal arterial reactivity and glomerular properties in the rat offspring	Sanders MW, Fazzi GE, Janssen GM, de Leeuw PW, Blanco CE, De Mey JG.	Hypertension	2004	10.1161/01.HYP.0000127787.85259.1f	PubMed	0	0	0	NA
154	15140379	A novel encoded particle technology that enables simultaneous interrogation of multiple cell types	Beske O, Guo J, Li J, Bassoni D, Bland K, Marciniak H, Zarowitz M, Temov V, Ravkin I, Goldbard S.	J Biomol Screen	2004	10.1177/1087057103260088	PubMed	0	0	0	NA
155	15155278	Antisense oligodeoxynucleotides directed against a novel angiotensinogen mRNA-stabilizing protein reduce blood pressure in spontaneously hypertensive rats	Klett CP, Anderson D, Sholook M, Granger JP.	Am J Physiol Regul Integr Comp Physiol	2004	10.1152/ajpregu.00140.2004	PubMed	0	0	0	NA
156	15166181	Heme oxygenase-1 gene expression modulates angiotensin II-induced increase in blood pressure	Yang L, Quan S, Nasjletti A, Laniado-Schwartzman M, Abraham NG.	Hypertension	2004	10.1161/01.HYP.0000126287.62060.e6	PubMed	0	0	0	NA
157	15179864	Measurements of mouse pulmonary artery biomechanics	Chesler NC, Thompson-Figueroa J, Millburne K.	J Biomech Eng	2004	10.1115/1.1695578	PubMed	0	0	0	NA
158	15189777	Angiotensin deficiency in mice leads to dilated cardiomyopathy	Walther T, Steendijk P, Westermann D, Hohmann C, Schulze K, Heringer-Walther S, Schultheiss HP, Tsch√∂pe C.	Eur J Pharmacol	2004	10.1016/j.ejphar.2004.04.032	PubMed	0	0	0	NA
159	15213062	Skeletal muscle contraction stimulates capillary recruitment and glucose uptake in insulin-resistant obese Zucker rats	Wheatley CM, Rattigan S, Richards SM, Barrett EJ, Clark MG.	Am J Physiol Endocrinol Metab	2004	10.1152/ajpendo.00077.2004	PubMed	0	0	0	NA
160	15230211	[Blood pressure in healthy women with positive and negative family history of hypertension during pregnancy]	Niegowska J.	Pol Arch Med Wewn	2004	NA	PubMed	0	0	0	NA
161	15253726	Cytokine gene expression profiles in kidney medulla and cortex of obese hypertensive dogs	Gu JW, Wang J, Stockton A, Lokitz B, Henegar L, Hall JE.	Kidney Int	2004	10.1111/j.1523-1755.2004.00793.x	PubMed	0	0	0	NA
162	15302471	Risk factors for skin breakdown after renal and adrenal surgery	Stevens J, Nichelson E, Linehan WM, Thompson N, Liewehr D, Venzon D, Walther MM.	Urology	2004	10.1016/j.urology.2004.03.024	PubMed	0	0	0	NA
163	15313949	Recombinant glucagon-like peptide-1 increases myocardial glucose uptake and improves left ventricular performance in conscious dogs with pacing-induced dilated cardiomyopathy	Nikolaidis LA, Elahi D, Hentosz T, Doverspike A, Huerbin R, Zourelias L, Stolarski C, Shen YT, Shannon RP.	Circulation	2004	10.1161/01.CIR.0000139339.85840.DD	PubMed	0	0	0	NA
164	15317682	Noninvasive ultrasonic measurement of arterial wall motion in mice	Hartley CJ, Reddy AK, Madala S, Entman ML, Michael LH, Taffet GE.	Am J Physiol Heart Circ Physiol	2004	10.1152/ajpheart.01185.2003	PubMed	0	0	0	NA
165	15386507	Detection of C677T mutation in methylenetetrahydrofolate reductase gene by denaturing high performance liquid chromatography	Fang N, Lin L, Ren J, Wu D.	Biomed Chromatogr	2004	10.1002/bmc.364	PubMed	0	0	0	NA
166	15565696	Microbead-based affinity chromatography chip using RNA aptamer modified with photocleavable linker	Cho S, Lee SH, Chung WJ, Kim YK, Lee YS, Kim BG.	Electrophoresis	2004	10.1002/elps.200406103	PubMed	0	0	0	NA
167	15583078	Calcitonin gene-related peptide protects against hypertension-induced heart and kidney damage	Supowit SC, Rao A, Bowers MC, Zhao H, Fink G, Steficek B, Patel P, Katki KA, Dipette DJ.	Hypertension	2005	10.1161/01.HYP.0000151130.34874.fa	PubMed	0	0	0	NA
168	15620944	Changes in P-selectin expression on cardiac microvessels in blood-perfused rat hearts subjected to ischemia-reperfusion	Chukwuemeka AO, Brown KA, Venn GE, Chambers DJ.	Ann Thorac Surg	2005	10.1016/j.athoracsur.2004.06.105	PubMed	0	0	0	NA
169	15642279	Analytical evaluation of the Tosoh HLC-723 G7 automated HPLC analyzer for hemoglobin A2 and F determination	Paleari R, Cannata M, Leto F, Maggio A, Demartis FR, Desogus MF, Galanello R, Mosca A.	Clin Biochem	2005	10.1016/j.clinbiochem.2004.10.017	PubMed	0	0	0	NA
170	15653764	Coronary arteriolar vasoconstriction to angiotensin II is augmented in prediabetic metabolic syndrome via activation of AT1 receptors	Zhang C, Knudson JD, Setty S, Araiza A, Dincer UD, Kuo L, Tune JD.	Am J Physiol Heart Circ Physiol	2005	10.1152/ajpheart.00987.2004	PubMed	0	0	0	NA
171	15707354	Development of field modulation in a split-field drift tube for high-throughput multidimensional separations	Koeniger SL, Valentine SJ, Myung S, Plasencia M, Lee YJ, Clemmer DE.	J Proteome Res	2005	10.1021/pr049877d	PubMed	0	0	0	NA
172	15712241	Clinical-scale high-throughput human plasma proteome analysis: lung adenocarcinoma	Fujii K, Nakano T, Kanazawa M, Akimoto S, Hirano T, Kato H, Nishimura T.	Proteomics	2005	10.1002/pmic.200401145	PubMed	0	0	0	NA
173	15731495	Association of C-reactive protein with blood pressure and hypertension: life course confounding and mendelian randomization tests of causality	Davey Smith G, Lawlor DA, Harbord R, Timpson N, Rumley A, Lowe GD, Day IN, Ebrahim S.	Arterioscler Thromb Vasc Biol	2005	10.1161/01.ATV.0000160351.95181.d0	PubMed	0	0	0	NA
174	15754855	Chronoastrobiology: proposal, nine conferences, heliogeomagnetics, transyears, near-weeks, near-decades, phylogenetic and ontogenetic memories	Halberg F, Corn√©lissen G, Regal P, Otsuka K, Wang Z, Katinas GS, Siegelova J, Homolka P, Prikryl P, Chibisov SM, Holley DC, Wendt HW, Bingham C, Palm SL, Sonkowsky RP, Sothern RB, Pales E, Mikulecky M, Tarquini R, Perfetto F, Salti R, Maggioni C, Jozsa R, Konradov AA, Kharlitskaya EV, Revillam M, Wan C, Herold M, Syutkina EV, Masalov AV, Faraone P, Singh RB, Singh RK, Kumar A, Singhs R, Sundaram…	Biomed Pharmacother	2004	10.1016/s0753-3322(04)80025-8	PubMed	0	0	0	NA
175	15827345	Differential effects of salt on renal hemodynamics and potential pressure transmission in stroke-prone and stroke-resistant spontaneously hypertensive rats	Abu-Amarah I, Bidani AK, Hacioglu R, Williamson GA, Griffin KA.	Am J Physiol Renal Physiol	2005	10.1152/ajprenal.00349.2004	PubMed	0	0	0	NA
176	15890760	Heart rate variability responses to hypoxic and hypercapnic exposures in different mouse strains	Campen MJ, Tagaito Y, Jenkins TP, Balbir A, O'Donnell CP.	J Appl Physiol (1985)	2005	10.1152/japplphysiol.00039.2005	PubMed	0	0	0	NA
177	15894567	Circadian periodicity of cerebral blood flow revealed by laser-Doppler flowmetry in awake rats: relation to blood pressure and activity	Wauschkuhn CA, Witte K, Gorbey S, Lemmer B, Schilling L.	Am J Physiol Heart Circ Physiol	2005	10.1152/ajpheart.01242.2004	PubMed	0	0	0	NA
178	15948246	Cholecystokinin octapeptide improves cardiac function by activating cholecystokinin octapeptide receptor in endotoxic shock rats	Zhao XY, Ling YL, Li YG, Meng AH, Xing HY.	World J Gastroenterol	2005	10.3748/wjg.v11.i22.3405	PubMed	0	0	0	NA
179	15965357	Novel method to assess cardiac electrophysiology in the rat: characterization of standard ion channel blockers	Regan CP, Cresswell HK, Zhang R, Lynch JJ.	J Cardiovasc Pharmacol	2005	10.1097/01.fjc.0000162774.86780.9d	PubMed	0	0	0	NA
180	16037083	Fetal brain hypometabolism during prolonged hypoxaemia in the llama	Ebensperger G, Ebensperger R, Herrera EA, Riquelme RA, Sanhueza EM, Lesage F, Marengo JJ, Tejo RI, Llanos AJ, Reyes RV.	J Physiol	2005	10.1113/jphysiol.2005.094524	PubMed	0	0	0	NA
181	16052617	A study of glycoproteins in human serum and plasma reference standards (HUPO) using multilectin affinity chromatography coupled with RPLC-MS/MS	Yang Z, Hancock WS, Chew TR, Bonilla L.	Proteomics	2005	10.1002/pmic.200401190	PubMed	0	0	0	NA
182	16054621	Lack of dilator effect of leptin in the hindlimb vascular bed of conscious rats	Rahmouni K, Jalali A, Morgan DA, Haynes WG.	Eur J Pharmacol	2005	10.1016/j.ejphar.2005.06.015	PubMed	0	0	0	NA
183	16078704	Electrophoretic separation of DNA using a new matrix in uncoated capillaries	Zhou P, Yu S, Liu Z, Hu J, Deng Y.	J Chromatogr A	2005	10.1016/j.chroma.2005.05.096	PubMed	0	0	0	NA
184	16109393	Neonate capillary blood gas reference values	Cousineau J, Anctil S, Carceller A, Gonthier M, Delvin EE.	Clin Biochem	2005	10.1016/j.clinbiochem.2005.07.006	PubMed	0	0	0	NA
185	16138782	An improved technique for tail-cuff blood pressure measurements with dark-tailed mice	Hagaman JR, John S, Xu L, Smithies O, Maeda N.	Contemp Top Lab Anim Sci	2005	NA	PubMed	0	0	0	NA
186	16159910	A temporal study of gene expression in rat lung following fixed-volume hemorrhage	Bowman PD, Sondeen JL, Zhao B, Coppes VG, Nelson JJ, Dubick MA, Vaughan GM.	Physiol Genomics	2005	10.1152/physiolgenomics.00075.2005	PubMed	0	0	0	NA
187	16157767	Simvastatin therapy normalizes sympathetic neural control in experimental heart failure: roles of angiotensin II type 1 receptors and NAD(P)H oxidase	Gao L, Wang W, Li YL, Schultz HD, Liu D, Cornish KG, Zucker IH.	Circulation	2005	10.1161/CIRCULATIONAHA.105.552174	PubMed	0	0	0	NA
188	16197752	Treating patients with drug-induced gingival overgrowth	Thompson AL, Herman WW, Konzelman J, Collins MA.	J Dent Hyg	2004	NA	PubMed	0	0	0	NA
189	16218854	Improvement in development of porcine embryos reconstituted with cells from blastocyst-derived cell lines and enucleated oocytes by optimization of reconstruction methods	Miyoshi K, Saeki K, Sato E.	Cloning	2000	10.1089/152045500454735	PubMed	0	0	0	NA
190	16316157	Microfluidic biosensor for the serotype-specific detection of dengue virus RNA	Zaytseva NV, Montagna RA, Baeumner AJ.	Anal Chem	2005	10.1021/ac0509206	PubMed	0	0	0	NA
191	16325697	C-reactive protein and its role in metabolic syndrome: mendelian randomisation study	Timpson NJ, Lawlor DA, Harbord RM, Gaunt TR, Day IN, Palmer LJ, Hattersley AT, Ebrahim S, Lowe GD, Rumley A, Davey Smith G.	Lancet	2005	10.1016/S0140-6736(05)67786-0	PubMed	0	0	0	NA
192	16338149	Long-term monitoring of pulmonary arterial pressure in conscious, unrestrained mice	Schwenke DO, Pearson JT, Mori H, Shirai M.	J Pharmacol Toxicol Methods	2006	10.1016/j.vascn.2005.11.003	PubMed	0	0	0	NA
193	16335995	A double-vented tetraphasic continuous column approach to MuDPIT analysis on long capillary columns demonstrates superior proteomic coverage	Guzzetta AW, Chien AS.	J Proteome Res	2005	10.1021/pr050209h	PubMed	0	0	0	NA
194	16343614	Biological characterisation of vascular grafts cultured in a bioreactor	Engbers-Buijtenhuijs P, Buttafoco L, Poot AA, Dijkstra PJ, de Vos RA, Sterk LM, Geelkerken RH, Vermes I, Feijen J.	Biomaterials	2006	10.1016/j.biomaterials.2005.10.016	PubMed	0	0	0	NA
195	16354108	Prospective study of one million deaths in India: rationale, design, and validation results	Jha P, Gajalakshmi V, Gupta PC, Kumar R, Mony P, Dhingra N, Peto R; RGI-CGHR Prospective Study Collaborators.	PLoS Med	2006	10.1371/journal.pmed.0030018	PubMed	0	0	0	NA
196	16366000	Capillary tube feeding system for studying tick-pathogen interactions of Dermacentor variabilis (Acari: Ixodidae) and Anaplasma marginale (Rickettsiales: Anaplasmataceae)	Kocan KM, Yoshioka J, Sonenshine DE, de la Fuente J, Ceraul SM, Blouin EF, Almaz√°n C.	J Med Entomol	2005	10.1093/jmedent/42.5.864	PubMed	0	0	0	NA
197	16424613	A quantitative bacterial micro-assay for rapid detection of serum phenylalanine in dry blood-spots: application in phenylketonuria screening	Vallian S, Moeini H.	J Appl Genet	2006	10.1007/BF03194603	PubMed	0	0	0	NA
198	16424707	Role of inducible nitric oxide synthase in the reduced responsiveness of the myocardium to catecholamines in a hyperdynamic, murine model of septic shock	Barth E, Radermacher P, Thiemermann C, Weber S, Georgieff M, Albuszies G.	Crit Care Med	2006	10.1097/01.ccm.0000199070.46812.21	PubMed	0	0	0	NA
199	16472047	"Anti-inflammatory" drugs and their effects on type 2 diabetes	Deans KA, Sattar N.	Diabetes Technol Ther	2006	10.1089/dia.2006.8.18	PubMed	0	0	0	NA
200	16472536	Fast, high-efficiency peptide separations on a 50-microm reversed-phase silica monolith in a nanoLC-MS set-up	Rieux L, Lubda D, Niederl√§nder HA, Verpoorte E, Bischoff R.	J Chromatogr A	2006	10.1016/j.chroma.2006.01.038	PubMed	0	0	0	NA
201	16472533	Proteomic analysis of rat plasma by two-dimensional liquid chromatography and matrix-assisted laser desorption ionization time-of-flight mass spectrometry	Linke T, Ross AC, Harrison EH.	J Chromatogr A	2006	10.1016/j.chroma.2005.12.069	PubMed	0	0	0	NA
202	16517945	Hemodynamic effects of acute and repeated exposure to raloxifene in ovariectomized sheep	Zoma WD, Baker RS, Mershon JL, Clark KE.	Am J Physiol Heart Circ Physiol	2006	10.1152/ajpheart.00666.2005	PubMed	0	0	0	NA
203	16527286	Analysis of the low molecular weight serum peptidome using ultrafiltration and a hybrid ion trap-Fourier transform mass spectrometer	Zheng X, Baker H, Hancock WS.	J Chromatogr A	2006	10.1016/j.chroma.2006.01.098	PubMed	0	0	0	NA
204	16543500	Adeno-associated virus-mediated transduction of VEGF165 improves cardiac tissue viability and functional recovery after permanent coronary occlusion in conscious dogs	Ferrarini M, Arsic N, Recchia FA, Zentilin L, Zacchigna S, Xu X, Linke A, Giacca M, Hintze TH.	Circ Res	2006	10.1161/01.RES.0000217342.83731.89	PubMed	0	0	0	NA
205	16552026	Label-free quantitative proteomics using large peptide data sets generated by nanoflow liquid chromatography and mass spectrometry	Ono M, Shitashige M, Honda K, Isobe T, Kuwabara H, Matsuzuki H, Hirohashi S, Yamada T.	Mol Cell Proteomics	2006	10.1074/mcp.T500039-MCP200	PubMed	0	0	0	NA
206	16570240	Rapid genetic analysis of oculocutaneous albinism (OCA1) using denaturing high performance liquid chromatography (DHPLC) system	Lin SY, Chien SC, Su YN, Lee CN, Chen CP.	Prenat Diagn	2006	10.1002/pd.1439	PubMed	0	0	0	NA
207	16697479	Development of a quantitative real-time PCR assay for the detection of Aspergillus carbonarius in grapes	Mul√® G, Susca A, Logrieco A, Stea G, Visconti A.	Int J Food Microbiol	2006	10.1016/j.ijfoodmicro.2006.03.010	PubMed	0	0	0	NA
208	16788145	Renal cortical regulation of COX-1 and functionally related products in early renovascular hypertension (rat)	Theilig F, Debiec H, Nafz B, Ronco P, N√ºsing R, Seyberth HW, Pavenst√§dt H, Bouby N, Bachmann S.	Am J Physiol Renal Physiol	2006	10.1152/ajprenal.00099.2006	PubMed	0	0	0	NA
209	16843071	Nocturnal hypertension in mice consuming a high fructose diet	Farah V, Elased KM, Chen Y, Key MP, Cunha TS, Irigoyen MC, Morris M.	Auton Neurosci	2006	10.1016/j.autneu.2006.05.006	PubMed	0	0	0	NA
210	16862635	In vacuo isotope coded alkylation technique (IVICAT); an N-terminal stable isotopic label for quantitative liquid chromatography/mass spectrometry proteomics	Simons BL, Wang G, Shen RF, Knepper MA.	Rapid Commun Mass Spectrom	2006	10.1002/rcm.2615	PubMed	0	0	0	NA
211	16905597	Left ventricular pressure-volume relationship in conscious mice	Joho S, Ishizaka S, Sievers R, Foster E, Simpson PC, Grossman W.	Am J Physiol Heart Circ Physiol	2007	10.1152/ajpheart.00704.2006	PubMed	0	0	0	NA
212	16912063	Use of a hanging-weight system for isolated renal artery occlusion during ischemic preconditioning in mice	Grenz A, Eckle T, Zhang H, Huang DY, Wehrmann M, K√∂hle C, Unertl K, Osswald H, Eltzschig HK.	Am J Physiol Renal Physiol	2007	10.1152/ajprenal.00275.2006	PubMed	0	0	0	NA
213	17159153	A fully integrated microfluidic genetic analysis system with sample-in-answer-out capability	Easley CJ, Karlinsey JM, Bienvenue JM, Legendre LA, Roper MG, Feldman SH, Hughes MA, Hewlett EL, Merkel TJ, Ferrance JP, Landers JP.	Proc Natl Acad Sci U S A	2006	10.1073/pnas.0604663103	PubMed	0	0	0	NA
214	17164392	Altered expression of a limited number of genes contributes to cardiac decompensation during chronic ventricular tachypacing in dogs	Ojaimi C, Qanud K, Hintze TH, Recchia FA.	Physiol Genomics	2007	10.1152/physiolgenomics.00159.2006	PubMed	0	0	0	NA
215	17203947	A new analytical material-enhanced laser desorption ionization (MELDI) based approach for the determination of low-mass serum constituents using fullerene derivatives for selective enrichment	Vallant RM, Szabo Z, Trojer L, Najam-ul-Haq M, Rainer M, Huck CW, Bakry R, Bonn GK.	J Proteome Res	2007	10.1021/pr060347m	PubMed	0	0	0	NA
216	17215446	Chronic activation of peroxisome proliferator-activated receptor-alpha with fenofibrate prevents alterations in cardiac metabolic phenotype without changing the onset of decompensation in pacing-induced heart failure	Labinskyy V, Bellomo M, Chandler MP, Young ME, Lionetti V, Qanud K, Bigazzi F, Sampietro T, Stanley WC, Recchia FA.	J Pharmacol Exp Ther	2007	10.1124/jpet.106.116871	PubMed	0	0	0	NA
217	17287453	Altered autonomic control in conscious transgenic rabbits with overexpressed cardiac Gsalpha	Nishizawa T, Shen YT, Rossi F, Hong C, Robbins J, Ishikawa Y, Sadoshima J, Vatner DE, Vatner SF.	Am J Physiol Heart Circ Physiol	2007	10.1152/ajpheart.00791.2006	PubMed	0	0	0	NA
218	17291024	Tandem affinity monolithic microcolumns with immobilized protein A, protein G', and antibodies for depletion of high abundance proteins from serum samples: integrated microcolumn-based fluidic system for simultaneous depletion and tryptic digestion	Jmeian Y, El Rassi Z.	J Proteome Res	2007	10.1021/pr060660o	PubMed	0	0	0	NA
219	17416474	Cochlear implants and ex vivo BDNF gene therapy protect spiral ganglion neurons	Rejali D, Lee VA, Abrashkin KA, Humayun N, Swiderski DL, Raphael Y.	Hear Res	2007	10.1016/j.heares.2007.02.010	PubMed	0	0	0	NA
220	17430626	Intraperitoneal versus subcutaneous telemetry devices in young Mongolian gerbils (Meriones unguiculatus)	Moons CP, Hermans K, Remie R, Duchateau L, Odberg FO.	Lab Anim	2007	10.1258/002367707780378177	PubMed	0	0	0	NA
221	17438463	Hypertonic 15% sodium pyruvate offers no initial resuscitation advantage compared with 8% hypertonic NACl in sheep with multiple hemorrhages	do Nascimento P Jr, Vaid SU, Hoskins SL, Espana JM, Kinsky MP, Kramer GC.	Shock	2007	10.1097/01.shk.0000245015.96419.73	PubMed	0	0	0	NA
222	17464147	Continuous hemodiafiltration with cytokine-adsorbing hemofilter in the treatment of severe sepsis and septic shock	Hirasawa H, Oda S, Matsuda K.	Contrib Nephrol	2007	10.1159/000102127	PubMed	0	0	0	NA
223	17522117	Endothelial dysfunction and arterial pressure regulation during early diabetes in mice: roles for nitric oxide and endothelium-derived hyperpolarizing factor	Fitzgerald SM, Kemp-Harper BK, Parkington HC, Head GA, Evans RG.	Am J Physiol Regul Integr Comp Physiol	2007	10.1152/ajpregu.00807.2006	PubMed	0	0	0	NA
224	17548725	Exercise training normalizes sympathetic outflow by central antioxidant mechanisms in rabbits with pacing-induced chronic heart failure	Gao L, Wang W, Liu D, Zucker IH.	Circulation	2007	10.1161/CIRCULATIONAHA.106.677989	PubMed	0	0	0	NA
225	17868298	Catecholamine exocytosis is diminished in R6/2 Huntington's disease model mice	Johnson MA, Villanueva M, Haynes CL, Seipel AT, Buhler LA, Wightman RM.	J Neurochem	2007	10.1111/j.1471-4159.2007.04908.x	PubMed	0	0	0	NA
226	17978418	Direct monitoring pressure overload predicts cardiac hypertrophy in mice	Duan SZ, Ivashchenko CY, Whitesall SE, D'Alecy LG, Mortensen RM.	Physiol Meas	2007	10.1088/0967-3334/28/11/001	PubMed	0	0	0	NA
227	18318597	Alcohol intake and blood pressure: a systematic review implementing a Mendelian randomization approach	Chen L, Smith GD, Harbord RM, Lewis SJ.	PLoS Med	2008	10.1371/journal.pmed.0050052	PubMed	0	0	0	NA
228	18380653	Defence mechanisms against insecticides temephos and diflubenzuron in the mosquito Aedes caspius: the P-glycoprotein efflux pumps	Porretta D, Gargani M, Bellini R, Medici A, Punelli F, Urbanelli S.	Med Vet Entomol	2008	10.1111/j.1365-2915.2008.00712.x	PubMed	0	0	0	NA
229	18408128	Chronic beta2-adrenoceptor stimulation impairs cardiac relaxation via reduced SR Ca2+-ATPase protein and activity	Ryall JG, Schertzer JD, Murphy KT, Allen AM, Lynch GS.	Am J Physiol Heart Circ Physiol	2008	10.1152/ajpheart.00985.2007	PubMed	0	0	0	NA
230	18426992	Collecting duct renin is upregulated in both kidneys of 2-kidney, 1-clip goldblatt hypertensive rats	Prieto-Carrasquero MC, Botros FT, Pagan J, Kobori H, Seth DM, Casarini DE, Navar LG.	Hypertension	2008	10.1161/HYPERTENSIONAHA.108.110916	PubMed	0	0	0	NA
231	18429752	[Genetic aspects of individual sensitivity to betaxolol in patients with arterial hypertension]	Minushkina LO, Zateƒ≠shchikova AA, Zateƒ≠shchikov DA, Mankhaeva BB, Savel'eva EG, Kochkina MS, Brovkin AV, Nikitin AG, Nosikov VV, Sidorenko BA.	Kardiologiia	2008	NA	PubMed	0	0	0	NA
232	28876770	Dementia -- Caring, Ethics, Ethnical and Economical Aspects: A Systematic Review	Swedish Council on Health Technology Assessment.	Dementia -- Caring, Ethics, Ethnical and Economical Aspects: A Systematic Review	2008	NA	PubMed	0	0	0	NA
233	18546162	Micro-high-performance liquid chromatography platform for the depletion of high-abundance proteins and subsequent on-line concentration/capturing of medium and low-abundance proteins from serum. Application to profiling of protein expression in healthy and osteoarthritis sera by 2-D gel electrophoresis	Jmeian Y, El Rassi Z.	Electrophoresis	2008	10.1002/elps.200800039	PubMed	0	0	0	NA
234	18550552	Lifetime body mass index and later atherosclerosis risk in young adults: examining causal links using Mendelian randomization in the Cardiovascular Risk in Young Finns study	Kivim√§ki M, Smith GD, Timpson NJ, Lawlor DA, Batty GD, K√§h√∂nen M, Juonala M, R√∂nnemaa T, Viikari JS, Lehtim√§ki T, Raitakari OT.	Eur Heart J	2008	10.1093/eurheartj/ehn252	PubMed	0	0	0	NA
235	18592173	Label-free proteomics of serum	Govorukhina N, Horvatovich P, Bischoff R.	Methods Mol Biol	2008	10.1007/978-1-59745-398-1_5	PubMed	0	0	0	NA
236	18662968	Novel insights in chronic lymphocytic leukemia: are we getting closer to understanding the pathogenesis of the disease?	Caligaris-Cappio F, Ghia P.	J Clin Oncol	2008	10.1200/JCO.2007.15.4393	PubMed	0	0	0	NA
237	18700811	Inflammation, insulin resistance, and diabetes--Mendelian randomization using CRP haplotypes points upstream	Brunner EJ, Kivim√§ki M, Witte DR, Lawlor DA, Davey Smith G, Cooper JA, Miller M, Lowe GD, Rumley A, Casas JP, Shah T, Humphries SE, Hingorani AD, Marmot MG, Timpson NJ, Kumari M.	PLoS Med	2008	10.1371/journal.pmed.0050155	PubMed	0	0	0	NA
238	18714381	Does high C-reactive protein concentration increase atherosclerosis? The Whitehall II Study	Kivim√§ki M, Lawlor DA, Smith GD, Kumari M, Donald A, Britton A, Casas JP, Shah T, Brunner E, Timpson NJ, Halcox JP, Miller MA, Humphries SE, Deanfield J, Marmot MG, Hingorani AD.	PLoS One	2008	10.1371/journal.pone.0003013	PubMed	0	0	0	NA
239	18724670	[Fast separation and preparation of proteomics samples of human serum using high performance hydrophobic interaction chromatographic cake]	Li Y, Bai Q, Chen G, Wang L.	Se Pu	2008	10.1016/s1872-2059(08)60020-6	PubMed	0	0	0	NA
240	18727652	Evaluation of a capillary blood collection system for screening for hemoglobinopathies in remote areas	Colah RB, Wadia M, D'Souza E, Sawant PM, Mohanty D, Mehra M.	Int J Lab Hematol	2010	10.1111/j.1751-553X.2008.01096.x	PubMed	0	0	0	NA
241	18846043	Validation of volume-pressure recording tail-cuff blood pressure measurements	Feng M, Whitesall S, Zhang Y, Beibel M, D'Alecy L, DiPetrillo K.	Am J Hypertens	2008	10.1038/ajh.2008.301	PubMed	0	0	0	NA
242	18935724	The blood pressure variability, arterial elasticity and humoral factors in subjects with family history of hypertension	Rafidah HM, Azizi A, Suhaimi H, Noriah MN.	Med J Malaysia	2008	NA	PubMed	0	0	0	NA
243	18952511	Searching biomarker candidates in serum using multidimensional native chromatography. I. Enhanced separation method	Kreusch S, Schulze M, Cumme GA, Ditze G, Moore T, Rhode H.	J Chromatogr B Analyt Technol Biomed Life Sci	2008	10.1016/j.jchromb.2008.09.040	PubMed	0	0	0	NA
244	18997532	Changes in skin conductance as a tool to monitor nociceptive stimulation and pain	Storm H.	Curr Opin Anaesthesiol	2008	10.1097/ACO.0b013e3283183fe4	PubMed	0	0	0	NA
245	19001185	Deletion of inducible nitric oxide synthase provides cardioprotection in mice with 2-kidney, 1-clip hypertension	Sun Y, Carretero OA, Xu J, Rhaleb NE, Yang JJ, Pagano PJ, Yang XP.	Hypertension	2009	10.1161/HYPERTENSIONAHA.108.121822	PubMed	0	0	0	NA
246	19039805	Limitation of immunoaffinity column for the removal of abundant proteins from plasma in quantitative plasma proteomics	Ichibangase T, Moriya K, Koike K, Imai K.	Biomed Chromatogr	2009	10.1002/bmc.1139	PubMed	0	0	0	NA
247	19070110	Development of micellar electro kinetic chromatography for the separation and quantitation of L-valine, L-leucine, L-isoleucin and L-phenylalanine in human plasma and comparison with HPLC	Darvish M, Ebrahimi SA, Ghadam P.	Pak J Biol Sci	2007	10.3923/pjbs.2007.2436.2441	PubMed	0	0	0	NA
248	19334550	[The application of gene expression programming in the diagnosis of heart disease]	Dai W, Zhang Y, Gao X.	Sheng Wu Yi Xue Gong Cheng Xue Za Zhi	2009	NA	PubMed	0	0	0	NA
249	19353679	Dobutamine infusion for unmasking long QT syndrome and torsades de pointes	Quan F, Peng G, Kangan C, Dayi H, Cuilan L, Richard CC.	Clin Cardiol	2009	10.1002/clc.20248	PubMed	0	0	0	NA
250	19462057	Assessment and use of two silicon carbide multi-well plates for library synthesis and proteolytic digests using microwave heating	Stencel LM, Kormos CM, Avery KB, Leadbeater NE.	Org Biomol Chem	2009	10.1039/b902112d	PubMed	0	0	0	NA
251	19470880	Does greater adiposity increase blood pressure and hypertension risk?: Mendelian randomization using the FTO/MC4R genotype	Timpson NJ, Harbord R, Davey Smith G, Zacho J, Tybjaerg-Hansen A, Nordestgaard BG.	Hypertension	2009	10.1161/HYPERTENSIONAHA.109.130005	PubMed	0	0	0	NA
252	19590187	Excess of glucocorticoid induces cardiac dysfunction via activating angiotensin II pathway	Roy SG, De P, Mukherjee D, Chander V, Konar A, Bandyopadhyay D, Bandyopadhyay A.	Cell Physiol Biochem	2009	10.1159/000227803	PubMed	0	0	0	NA
253	19593210	Impairment of the angiotensin-converting enzyme 2-angiotensin-(1-7)-Mas axis contributes to the acceleration of two-kidney, one-clip Goldblatt hypertension	B√ºrgelov√° M, Vanourkov√° Z, Thumov√° M, Dvor√°k P, Opocensk√Ω M, Kramer HJ, Zel√≠zko M, Mal√Ω J, Bader M, Cervenka L.	J Hypertens	2009	10.1097/HJH.0b013e32832f0d06	PubMed	0	0	0	NA
254	19638362	Brainstem oxytocinergic modulation of heart rate control in rats: effects of hypertension and exercise training	Higa-Taniguchi KT, Felix JV, Michelini LC.	Exp Physiol	2009	10.1113/expphysiol.2009.049262	PubMed	0	0	0	NA
255	19646283	Optimized surgical techniques and postoperative care improve survival rates and permit accurate telemetric recording in exercising mice	Schuler B, Rettich A, Vogel J, Gassmann M, Arras M.	BMC Vet Res	2009	10.1186/1746-6148-5-28	PubMed	0	0	0	NA
256	19763921	Non-invasive blood pressure measurement in mice	Feng M, DiPetrillo K.	Methods Mol Biol	2009	10.1007/978-1-60761-247-6_3	PubMed	0	0	0	NA
257	19769608	Central and baroreflex control of heart period during the wake-sleep cycle in consomic rats with different genetic susceptibility to hypertension	Silvani A, Bastianini S, Berteotti C, Franzini C, Lenzi P, Lo Martire V, Zoccoli G.	Clin Exp Pharmacol Physiol	2010	10.1111/j.1440-1681.2009.05293.x	PubMed	0	0	0	NA
258	19829128	Gender determinants of cardiovascular risk factors and diseases	Mercuro G, Deidda M, Piras A, Dessalvi CC, Maffei S, Rosano GM.	J Cardiovasc Med (Hagerstown)	2010	10.2459/JCM.0b013e32833178ed	PubMed	0	0	0	NA
259	19879321	The effects of metabolic syndrome and apolipoprotein E4 on cognitive event-related potentials	Lai CL, Lin RT, Liou LM, Hsu CY, Hsieh HY, Liu CK.	Biol Psychol	2010	10.1016/j.biopsycho.2009.10.004	PubMed	0	0	0	NA
260	19923980	Impact of genetic polymorphisms on platelet function and aspirin resistance	Pamukcu B, Oflaz H, Onur I, Hancer V, Yavuz S, Nisanci Y.	Blood Coagul Fibrinolysis	2010	10.1097/MBC.0b013e328332ef66	PubMed	0	0	0	NA
261	19964060	Wireless powering and data telemetry for biomedical implants	Young DJ.	Annu Int Conf IEEE Eng Med Biol Soc	2009	10.1109/IEMBS.2009.5333163	PubMed	0	0	0	NA
262	20018037	Mendelian randomization in family data	Morris NJ, Gray-McGuire C, Stein CM.	BMC Proc	2009	10.1186/1753-6561-3-s7-s45	PubMed	0	0	0	NA
263	20059667	Gene transfer of TRPC6 (dominant negative) restores erectile function in diabetic rats	Jung JH, Kim BJ, Chae MR, Kam SC, Jeon JH, So I, Chung KH, Lee SW.	J Sex Med	2010	10.1111/j.1743-6109.2009.01634.x	PubMed	0	0	0	NA
264	20082780	Ribonucleotide and ribonucleoside determination by ambient pressure ion mobility spectrometry	Kanu AB, Hampikian G, Brandt SD, Hill HH Jr.	Anal Chim Acta	2010	10.1016/j.aca.2009.10.058	PubMed	0	0	0	NA
265	20106989	Castration fails to prevent prenatally programmed hypertension in male rats	Woods LL, Morgan TK, Resko JA.	Am J Physiol Regul Integr Comp Physiol	2010	10.1152/ajpregu.00803.2009	PubMed	0	0	0	NA
266	20204523	Rapid separation of human globin chains in normal and thalassemia patients by RP-HPLC	Nemati H, Bahrami G, Rahimi Z.	Mol Biol Rep	2011	10.1007/s11033-010-9994-4	PubMed	0	0	0	NA
267	20215029	An integrated microfluidic device for DNA purification and PCR amplification of STR fragments	Bienvenue JM, Legendre LA, Ferrance JP, Landers JP.	Forensic Sci Int Genet	2010	10.1016/j.fsigen.2009.02.010	PubMed	0	0	0	NA
268	20225002	Metabolic crisis after traumatic brain injury is associated with a novel microdialysis proteome	Lakshmanan R, Loo JA, Drake T, Leblanc J, Ytterberg AJ, McArthur DL, Etchepare M, Vespa PM.	Neurocrit Care	2010	10.1007/s12028-010-9342-5	PubMed	0	0	0	NA
269	20337194	Dysregulation of heart rhythm during sleep in leptin-deficient obese mice	SilvanI A, Bastianini S, Berteotti C, Franzini C, Lenzi P, Lo Martire V, Zoccoli G.	Sleep	2010	10.1093/sleep/33.3.355	PubMed	0	0	0	NA
270	20349823	Sonoporation, drug delivery, and gene therapy	Liang HD, Tang J, Halliwell M.	Proc Inst Mech Eng H	2010	10.1243/09544119JEIM565	PubMed	0	0	0	NA
271	20431055	Intramyocardial VEGF-B167 gene delivery delays the progression towards congestive failure in dogs with pacing-induced dilated cardiomyopathy	Pepe M, Mamdani M, Zentilin L, Csiszar A, Qanud K, Zacchigna S, Ungvari Z, Puligadda U, Moimas S, Xu X, Edwards JG, Hintze TH, Giacca M, Recchia FA.	Circ Res	2010	10.1161/CIRCRESAHA.110.220855	PubMed	0	0	0	NA
272	20501636	Overexpression of cytochrome P450 epoxygenases prevents development of hypertension in spontaneously hypertensive rats by enhancing atrial natriuretic peptide	Xiao B, Li X, Yan J, Yu X, Yang G, Xiao X, Voltz JW, Zeldin DC, Wang DW.	J Pharmacol Exp Ther	2010	10.1124/jpet.110.167510	PubMed	0	0	0	NA
273	20502693	Genetics and beyond--the transcriptome of human monocytes and disease susceptibility	Zeller T, Wild P, Szymczak S, Rotival M, Schillert A, Castagne R, Maouche S, Germain M, Lackner K, Rossmann H, Eleftheriadis M, Sinning CR, Schnabel RB, Lubos E, Mennerich D, Rust W, Perret C, Proust C, Nicaud V, Loscalzo J, H√ºbner N, Tregouet D, M√ºnzel T, Ziegler A, Tiret L, Blankenberg S, Cambien F.	PLoS One	2010	10.1371/journal.pone.0010693	PubMed	0	0	0	NA
274	20702798	Adenoviral inhibition of AT1a receptors in the paraventricular nucleus inhibits acute increases in mean arterial blood pressure in the rat	Northcott CA, Watts S, Chen Y, Morris M, Chen A, Haywood JR.	Am J Physiol Regul Integr Comp Physiol	2010	10.1152/ajpregu.00764.2009	PubMed	0	0	0	NA
275	20703797	Characterizing photothrombotic distal middle cerebral artery occlusion and YAG laser-induced reperfusion model in the Izumo strain of spontaneously hypertensive rats	Yao H, Nabika T.	Cell Mol Neurobiol	2011	10.1007/s10571-010-9553-5	PubMed	0	0	0	NA
276	20839810	Tandem affinity depletion: a combination of affinity fractionation and immunoaffinity depletion allows the detection of low-abundance components in the complex proteomes of body fluids	Mortezai N, Harder S, Schnabel C, Moors E, Gauly M, Schl√ºter H, Wagener C, Buck F.	J Proteome Res	2010	10.1021/pr100224y	PubMed	0	0	0	NA
277	20887902	Clinical management of ventricular tachycardia	Pellegrini CN, Scheinman MM.	Curr Probl Cardiol	2010	10.1016/j.cpcardiol.2010.08.001	PubMed	0	0	0	NA
278	20945782	Selected blood chemistry and gas reference ranges for broiler breeders using the i-STAT handheld clinical analyzer	Martin MP, Wineland M, Barnes HJ.	Avian Dis	2010	10.1637/9223-122209-Reg.1	PubMed	0	0	0	NA
279	20951489	Genetic deletion of NOS3 increases lethal cardiac dysfunction following mouse cardiac arrest	Beiser DG, Orbelyan GA, Inouye BT, Costakis JG, Hamann KJ, McNally EM, Vanden Hoek TL.	Resuscitation	2011	10.1016/j.resuscitation.2010.08.038	PubMed	0	0	0	NA
280	20978399	Mendelian randomization: potential use of genetics to enable causal inferences regarding HIV-associated biomarkers and outcomes	He W, Castiblanco J, Walter EA, Okulicz JF, Ahuja SK.	Curr Opin HIV AIDS	2010	10.1097/COH.0b013e32833f2087	PubMed	0	0	0	NA
281	21044991	Use of a Mendelian randomization approach to assess the causal relation of gamma-Glutamyltransferase with blood pressure and serum insulin levels	Conen D, Vollenweider P, Rousson V, Marques-Vidal P, Paccaud F, Waeber G, Bochud M.	Am J Epidemiol	2010	10.1093/aje/kwq308	PubMed	0	0	0	NA
282	21049518	Improved particle-packed HPLC/MS microchips for proteomic analysis	Trusch M, Ehlert S, Bertsch A, Kohlbacher O, Hildebrand D, Schl√ºter H, Tallarek U.	J Sep Sci	2010	10.1002/jssc.201000474	PubMed	0	0	0	NA
283	21068740	Genetic influence on blood pressure measured in the office, under laboratory stress and during real life	Wang X, Ding X, Su S, Harshfield G, Treiber F, Snieder H.	Hypertens Res	2011	10.1038/hr.2010.218	PubMed	0	0	0	NA
284	21071955	Knockout of angiotensin 1-7 receptor Mas worsens the course of two-kidney, one-clip Goldblatt hypertension: roles of nitric oxide deficiency and enhanced vascular responsiveness to angiotensin II	Raku≈°an D, B√ºrgelov√° M, Vanƒõƒçkov√° I, Va≈àourkov√° Z, Huskov√° Z, Skaroupkov√° P, Mr√°zov√° I, Opoƒçensk√Ω M, Kramer HJ, Netuka I, Mal√Ω J, Alenina N, Bader M, Santos RA, Cervenka L.	Kidney Blood Press Res	2010	10.1159/000320689	PubMed	0	0	0	NA
285	21078622	Conventional and Mendelian randomization analyses suggest no association between lipoprotein(a) and early atherosclerosis: the Young Finns Study	Kivim√§ki M, Magnussen CG, Juonala M, K√§h√∂nen M, Kettunen J, Loo BM, Lehtim√§ki T, Viikari J, Raitakari OT.	Int J Epidemiol	2011	10.1093/ije/dyq205	PubMed	0	0	0	NA
286	21096706	An RF-powered wireless multi-channel implantable bio-sensing microsystem	Young DJ.	Annu Int Conf IEEE Eng Med Biol Soc	2010	10.1109/IEMBS.2010.5627318	PubMed	0	0	0	NA
287	21091037	Antibodies raised against different extracellular loops of the melanocortin-3 receptor affect energy balance and autonomic function in rats	Peter JC, Zipfel G, Lecourt AC, Bekel A, Hofbauer KG.	J Recept Signal Transduct Res	2010	10.3109/10799893.2010.534485	PubMed	0	0	0	NA
288	21134260	Regional in vivo transit time measurements of aortic pulse wave velocity in mice with high-field CMR at 17.6 Tesla	Parczyk M, Herold V, Klug G, Bauer WR, Rommel E, Jakob PM.	J Cardiovasc Magn Reson	2010	10.1186/1532-429X-12-72	PubMed	0	0	0	NA
289	21153618	Mendelian randomisation: a tool for assessing causality in observational epidemiology	Sheehan NA, Meng S, Didelez V.	Methods Mol Biol	2011	10.1007/978-1-60327-416-6_12	PubMed	0	0	0	NA
290	21167704	An aptamer-based chromatographic strip assay for sensitive toxin semi-quantitative detection	Wang L, Ma W, Chen W, Liu L, Ma W, Zhu Y, Xu L, Kuang H, Xu C.	Biosens Bioelectron	2011	10.1016/j.bios.2010.11.040	PubMed	0	0	0	NA
291	21267513	Autonomic contribution to endothelin-1 increase during laboratory anger-recall stress in patients with coronary artery disease	Burg MM, Soufer A, Lampert R, Collins D, Soufer R.	Mol Med	2011	10.2119/molmed.2010.00083	PubMed	0	0	0	NA
292	21268239	Hydrostatic pressure independently increases elastin and collagen co-expression in small-diameter engineered arterial constructs	Crapo PM, Wang Y.	J Biomed Mater Res A	2011	10.1002/jbm.a.33019	PubMed	0	0	0	NA
293	21270101	Inhibition of cardiac Ca2+ release channels (RyR2) determines efficacy of class I antiarrhythmic drugs in catecholaminergic polymorphic ventricular tachycardia	Hwang HS, Hasdemir C, Laver D, Mehra D, Turhan K, Faggioni M, Yin H, Knollmann BC.	Circ Arrhythm Electrophysiol	2011	10.1161/CIRCEP.110.959916	PubMed	0	0	0	NA
294	21286242	Sleep related changes in blood pressure in hypocretin-deficient narcoleptic mice	Bastianini S, Silvani A, Berteotti C, Elghozi JL, Franzini C, Lenzi P, Lo Martire V, Zoccoli G.	Sleep	2011	10.1093/sleep/34.2.213	PubMed	0	0	0	NA
295	21422382	Control of blood pressure, appetite, and glucose by leptin in mice lacking leptin receptors in proopiomelanocortin neurons	do Carmo JM, da Silva AA, Cai Z, Lin S, Dubinion JH, Hall JE.	Hypertension	2011	10.1161/HYPERTENSIONAHA.110.161349	PubMed	0	0	0	NA
296	21428185	The metabolic syndrome--new and old data	P√ÆrcƒÉlƒÉboiu L, Popa S, Puiu I, Dinu RI, Dinu F, Mo≈£a M.	Rom J Intern Med	2010	NA	PubMed	0	0	0	NA
297	21547993	A unique case of renal artery fibromuscular dysplasia	Shetty R, Lotun K.	Catheter Cardiovasc Interv	2011	10.1002/ccd.22944	PubMed	0	0	0	NA
298	21559007	Characterization of the isolated, ventilated, and instrumented mouse lung perfused with pulsatile flow	Vanderpool RR, Chesler NC.	J Vis Exp	2011	10.3791/2690	PubMed	0	0	0	NA
299	21562341	Common variants in epithelial sodium channel genes contribute to salt sensitivity of blood pressure: The GenSalt study	Zhao Q, Gu D, Hixson JE, Liu DP, Rao DC, Jaquish CE, Kelly TN, Lu F, Ma J, Mu J, Shimmin LC, Chen J, Mei H, Hamm LL, He J; Genetic Epidemiology Network of Salt Sensitivity Collaborative Research Group.	Circ Cardiovasc Genet	2011	10.1161/CIRCGENETICS.110.958629	PubMed	0	0	0	NA
300	21572013	Doppler velocity measurements from large and small arteries of mice	Hartley CJ, Reddy AK, Madala S, Entman ML, Michael LH, Taffet GE.	Am J Physiol Heart Circ Physiol	2011	10.1152/ajpheart.00320.2011	PubMed	0	0	0	NA
301	21652617	Open lung approach vs acute respiratory distress syndrome network ventilation in experimental acute lung injury	Spieth PM, G√ºldner A, Carvalho AR, Kasper M, Pelosi P, Uhlig S, Koch T, Gama de Abreu M.	Br J Anaesth	2011	10.1093/bja/aer144	PubMed	0	0	0	NA
302	21705676	In vivo assessment of neurocardiovascular regulation in the mouse: principles, progress, and prospects	Young CN, Davisson RL.	Am J Physiol Heart Circ Physiol	2011	10.1152/ajpheart.00355.2011	PubMed	0	0	0	NA
303	21761300	Laser capture microdissection applications in breast cancer proteomics	Braakman RB, Luider TM, Martens JW, Foekens JA, Umar A.	Methods Mol Biol	2011	10.1007/978-1-61779-163-5_11	PubMed	0	0	0	NA
304	21852761	Contemporary management of vascular Ehlers-Danlos syndrome	Lum YW, Brooke BS, Black JH 3rd.	Curr Opin Cardiol	2011	10.1097/HCO.0b013e32834ad55a	PubMed	0	0	0	NA
305	21890448	Association of self-reported race/ethnicity and genetic ancestry with arterial elasticity: the Multi-Ethnic Study of Atherosclerosis (MESA)	Wassel CL, Jacobs DR Jr, Duprez DA, Bluemke DA, Sibley CT, Criqui MH, Peralta CA.	J Am Soc Hypertens	2011	10.1016/j.jash.2011.07.005	PubMed	0	0	0	NA
306	21905673	Selective derivatization of cytosine and methylcytosine moieties with 2-bromoacetophenone for submicrogram DNA methylation analysis by reversed phase HPLC with spectrofluorimetric detection	Torres AL, Barrientos EY, Wrobel K, Wrobel K.	Anal Chem	2011	10.1021/ac2020799	PubMed	0	0	0	NA
307	22039354	Mendelian randomization study of B-type natriuretic peptide and type 2 diabetes: evidence of causal association from population studies	Pfister R, Sharp S, Luben R, Welsh P, Barroso I, Salomaa V, Meirhaeghe A, Khaw KT, Sattar N, Langenberg C, Wareham NJ.	PLoS Med	2011	10.1371/journal.pmed.1001112	PubMed	0	0	0	NA
308	22079464	Case report of a patient with iliac occlusive disease due to pseudoxantoma elasticum and review of the bibliography	Siskos D, Giannakakis S, Makris S, Pirgakis K, Psyllas A, Maltezos C.	Ann Vasc Surg	2012	10.1016/j.avsg.2011.07.013	PubMed	0	0	0	NA
309	22132076	Evaluation of high-throughput PCR and microarray-based assay in conjunction with automated DNA extraction instruments for diagnosis of sepsis	Laakso S, Kirveskari J, Tissari P, M√§ki M.	PLoS One	2011	10.1371/journal.pone.0026655	PubMed	0	0	0	NA
310	22140041	PVN adenovirus-siRNA injections silencing either NOX2 or NOX4 attenuate aldosterone/NaCl-induced hypertension in mice	Xue B, Beltz TG, Johnson RF, Guo F, Hay M, Johnson AK.	Am J Physiol Heart Circ Physiol	2012	10.1152/ajpheart.00873.2011	PubMed	0	0	0	NA
311	22170384	Steroid profiling by gas chromatography-mass spectrometry and high performance liquid chromatography-mass spectrometry for adrenal diseases	McDonald JG, Matthew S, Auchus RJ.	Horm Cancer	2011	10.1007/s12672-011-0099-x	PubMed	0	0	0	NA
312	22189840	Genotype-based changes in serum uric acid affect blood pressure	Parsa A, Brown E, Weir MR, Fink JC, Shuldiner AR, Mitchell BD, McArdle PF.	Kidney Int	2012	10.1038/ki.2011.414	PubMed	0	0	0	NA
313	22194325	The effect of aging on adrenergic and nonadrenergic receptor expression and responsiveness in canine skeletal muscle	Delorey DS, Clifford PS, Mittelstadt S, Anton MM, Kluess HA, Tune JD, Dincer UD, Buckwalter JB.	J Appl Physiol (1985)	2012	10.1152/japplphysiol.00945.2011	PubMed	0	0	0	NA
314	22357806	Control of cardiovascular variability during undisturbed wake-sleep behavior in hypocretin-deficient mice	Silvani A, Bastianini S, Berteotti C, Lo Martire V, Zoccoli G.	Am J Physiol Regul Integr Comp Physiol	2012	10.1152/ajpregu.00668.2011	PubMed	0	0	0	NA
315	22366712	Down-regulation of the serotonin transporter in hyperreactive platelets counteracts the pro-thrombotic effect of serotonin	Ziu E, Mercado CP, Li Y, Singh P, Ahmed BA, Freyaldenhoven S, Lensing S, Ware J, Kilic F.	J Mol Cell Cardiol	2012	10.1016/j.yjmcc.2012.02.004	PubMed	0	0	0	NA
316	22416852	Association between bilirubin and cardiovascular disease risk factors: using Mendelian randomization to assess causal inference	McArdle PF, Whitcomb BW, Tanner K, Mitchell BD, Shuldiner AR, Parsa A.	BMC Cardiovasc Disord	2012	10.1186/1471-2261-12-16	PubMed	0	0	0	NA
317	22492992	Caffeine intake and CYP1A2 variants associated with high caffeine intake protect non-smokers from hypertension	Guessous I, Dobrinas M, Kutalik Z, Pruijm M, Ehret G, Maillard M, Bergmann S, Beckmann JS, Cusi D, Rizzi F, Cappuccio F, Cornuz J, Paccaud F, Mooser V, Gaspoz JM, Waeber G, Burnier M, Vollenweider P, Eap CB, Bochud M.	Hum Mol Genet	2012	10.1093/hmg/dds137	PubMed	0	0	0	NA
318	22515960	Comparison of Sebia Capillarys Flex capillary electrophoresis with the BioRad Variant II high pressure liquid chromatography in the evaluation of hemoglobinopathies	Greene DN, Pyle AL, Chang JS, Hoke C, Lorey T.	Clin Chim Acta	2012	10.1016/j.cca.2012.03.027	PubMed	0	0	0	NA
319	22526299	In vivo expression of angiotensin-(1-7) lowers blood pressure and improves baroreflex function in transgenic (mRen2)27 rats	Garcia-Espinosa MA, Shaltout HA, Gallagher PE, Chappell MC, Diz DI.	J Cardiovasc Pharmacol	2012	10.1097/FJC.0b013e3182588b32	PubMed	0	0	0	NA
320	22538361	Multiple genetic variants explain measurable variance in type 2 diabetes-related traits in Pakistanis	Islam M, Jafar TH, Wood AR, De Silva NM, Caulfield M, Chaturvedi N, Frayling TM.	Diabetologia	2012	10.1007/s00125-012-2560-y	PubMed	0	0	0	NA
321	22593698	An innovative hyperbaric hypothermic machine perfusion protects the liver from experimental preservation injury	Giannone FA, Trer√© D, Domenicali M, Grattagliano I, Baracca A, Sgarbi G, Maggioli C, Longobardi P, Solaini G, Derenzini M, Bernardi M, Caraceni P.	ScientificWorldJournal	2012	10.1100/2012/573410	PubMed	0	0	0	NA
322	22596068	Exposure to di(2-ethylhexyl) phthalate in premature neonates in a neonatal intensive care unit in Taiwan	Su PH, Chang YZ, Chang HP, Wang SL, Haung HI, Huang PC, Chen JY.	Pediatr Crit Care Med	2012	10.1097/PCC.0b013e3182455558	PubMed	0	0	0	NA
323	22609544	Innovation fund supports video game to help stroke patients regain movement	Wise J.	BMJ	2012	10.1136/bmj.e3524	PubMed	0	0	0	NA
324	22629401	Evaluation of genetic markers as instruments for Mendelian randomization studies on vitamin D	Berry DJ, Vimaleswaran KS, Whittaker JC, Hingorani AD, Hypp√∂nen E.	PLoS One	2012	10.1371/journal.pone.0037465	PubMed	0	0	0	NA
325	22642633	Treatment of asymptomatic catecholaminergic polymorphic ventricular tachycardia	Obeyesekere MN, Sy RW, Leong-Sit P, Gula LJ, Yee R, Skanes AC, Klein GJ, Krahn AD.	Future Cardiol	2012	10.2217/fca.12.12	PubMed	0	0	0	NA
326	22648266	Genetically elevated levels of circulating triglycerides and brachial-ankle pulse wave velocity in a Chinese population	Yao WM, Zhang HF, Zhu ZY, Zhou YL, Liang NX, Xu DJ, Zhou F, Sheng YH, Yang R, Gong L, Yin ZJ, Chen FK, Cao KJ, Li XL.	J Hum Hypertens	2013	10.1038/jhh.2012.23	PubMed	0	0	0	NA
327	22682151	Interday variation and effect of transportation on indirect blood pressure measurements, plasma endothelin-1 and serum cortisol in Standardbred and Icelandic horses	S√∂der J, Br√∂jer JT, Nostell KE.	Acta Vet Scand	2012	10.1186/1751-0147-54-37	PubMed	0	0	0	NA
328	22802227	Salt-induced hypertension in a mouse model of Liddle syndrome is mediated by epithelial sodium channels in the brain	Van Huysse JW, Amin MS, Yang B, Leenen FH.	Hypertension	2012	10.1161/HYPERTENSIONAHA.112.193045	PubMed	0	0	0	NA
329	22821214	Left cardiac sympathetic denervation for the management of life-threatening ventricular tachyarrhythmias in young patients with catecholaminergic polymorphic ventricular tachycardia and long QT syndrome	Schneider HE, Steinmetz M, Krause U, Kriebel T, Ruschewski W, Paul T.	Clin Res Cardiol	2013	10.1007/s00392-012-0492-7	PubMed	0	0	0	NA
330	22876189	The metabochip, a custom genotyping array for genetic studies of metabolic, cardiovascular, and anthropometric traits	Voight BF, Kang HM, Ding J, Palmer CD, Sidore C, Chines PS, Burtt NP, Fuchsberger C, Li Y, Erdmann J, Frayling TM, Heid IM, Jackson AU, Johnson T, Kilpel√§inen TO, Lindgren CM, Morris AP, Prokopenko I, Randall JC, Saxena R, Soranzo N, Speliotes EK, Teslovich TM, Wheeler E, Maguire J, Parkin M, Potter S, Rayner NW, Robertson N, Stirrups K, Winckler W, Sanna S, Mulas A, Nagaraja R, Cucca F, Barroso…	PLoS Genet	2012	10.1371/journal.pgen.1002793	PubMed	0	0	0	NA
331	22880036	Successful development of small diameter tissue-engineering vascular vessels by our novel integrally designed pulsatile perfusion-based bioreactor	Song L, Zhou Q, Duan P, Guo P, Li D, Xu Y, Li S, Luo F, Zhang Z.	PLoS One	2012	10.1371/journal.pone.0042569	PubMed	0	0	0	NA
332	22942651	Exploring the relationship between maternal iron status and offspring's blood pressure and adiposity: a Mendelian randomization study	Alwan NA, Lawlor DA, McArdle HJ, Greenwood DC, Cade JE.	Clin Epidemiol	2012	10.2147/CLEP.S33833	PubMed	0	0	0	NA
333	22997985	Advantage of HbA1c assay by HPLC D-10 versus cobas integra 400 in a population carrier for HbS and HbC	Bouzid K, Bahlous A, Ferjani W, Kalai E, Ducrocq R, Ben Mami F, Abdelmoula J.	Clin Lab	2012	NA	PubMed	0	0	0	NA
334	23046297	Integrated printed circuit board device for cell lysis and nucleic acid extraction	Marshall LA, Wu LL, Babikian S, Bachman M, Santiago JG.	Anal Chem	2012	10.1021/ac302622v	PubMed	0	0	0	NA
335	23056568	Effects of ambient temperature on sleep and cardiovascular regulation in mice: the role of hypocretin/orexin neurons	Lo Martire V, Silvani A, Bastianini S, Berteotti C, Zoccoli G.	PLoS One	2012	10.1371/journal.pone.0047032	PubMed	0	0	0	NA
336	23065712	Fast nucleic acid amplification for integration in point-of-care applications	Brunklaus S, Hansen-Hagge TE, Erwes J, H√∂th J, Jung M, Latta D, Strobach X, Winkler C, Ritzi-Lehnert M, Drese KS.	Electrophoresis	2012	10.1002/elps.201200259	PubMed	0	0	0	NA
337	23070772	Enhancing nucleic acid delivery with ultrasound and microbubbles	Cool SK, Geers B, Lentacker I, De Smedt SC, Sanders NN.	Methods Mol Biol	2013	10.1007/978-1-62703-140-0_14	PubMed	0	0	0	NA
338	23089328	A signal-on fluorescent aptasensor based on Tb3+ and structure-switching aptamer for label-free detection of Ochratoxin A in wheat	Zhang J, Zhang X, Yang G, Chen J, Wang S.	Biosens Bioelectron	2013	10.1016/j.bios.2012.09.053	PubMed	0	0	0	NA
339	23093729	Screening for haemoglobinopathies on cord blood: laboratory and clinical experience	Wolff F, Cotton F, Gulbis B.	J Med Screen	2012	10.1258/jms.2012.011107	PubMed	0	0	0	NA
340	23130673	Capillary viscometer for fully automated measurement of the concentration and shear dependence of the viscosity of macromolecular solutions	Grupi A, Minton AP.	Anal Chem	2012	10.1021/ac302599j	PubMed	0	0	0	NA
341	23152539	Deep venomics reveals the mechanism for expanded peptide diversity in cone snail venom	Dutertre S, Jin AH, Kaas Q, Jones A, Alewood PF, Lewis RJ.	Mol Cell Proteomics	2013	10.1074/mcp.M112.021469	PubMed	0	0	0	NA
342	23222244	HbA2 levels in Œ≤-thalassaemia carriers with the Filipino Œ≤0-deletion: are the levels higher than what is found with non-deletional forms of Œ≤0-thalassaemia?	George E, Teh LK, Tan J, Lai MI, Wong L.	Pathology	2013	10.1097/PAT.0b013e32835af7c1	PubMed	0	0	0	NA
343	23243119	Is aldehyde dehydrogenase 2 a credible genetic instrument for alcohol use in Mendelian randomization analysis in Southern Chinese men?	Au Yeung SL, Jiang C, Cheng KK, Liu B, Zhang W, Lam TH, Leung GM, Schooling CM.	Int J Epidemiol	2013	10.1093/ije/dys221	PubMed	0	0	0	NA
344	23258625	Mendelian randomization suggests non-causal associations of testosterone with cardiometabolic risk factors and mortality	Haring R, Teumer A, V√∂lker U, D√∂rr M, Nauck M, Biffar R, V√∂lzke H, Baumeister SE, Wallaschofski H.	Andrology	2013	10.1111/j.2047-2927.2012.00002.x	PubMed	0	0	0	NA
345	23283823	Effects of angiotensin II type 1 receptor blocker on bones in mice with type 1 diabetes induced by streptozotocin	Zhang Y, Diao TY, Gu SS, Wu SY, Gebru YA, Chen X, Wang JY, Ran S, Wong MS.	J Renin Angiotensin Aldosterone Syst	2014	10.1177/1470320312471229	PubMed	0	0	0	NA
346	23389252	From sample to PCR product in under 45 minutes: a polymeric integrated microdevice for clinical and forensic DNA analysis	Lounsbury JA, Karlsson A, Miranian DC, Cronk SM, Nelson DA, Li J, Haverstick DM, Kinnon P, Saul DJ, Landers JP.	Lab Chip	2013	10.1039/c3lc41326h	PubMed	0	0	0	NA
347	23408033	Antenatal betamethasone has a sex-dependent effect on the in vivo response to endothelin in adult sheep	Lee JH, Zhang J, Flores L, Rose JC, Massmann GA, Figueroa JP.	Am J Physiol Regul Integr Comp Physiol	2013	10.1152/ajpregu.00579.2012	PubMed	0	0	0	NA
348	23420658	Intrauterine inflammation alters cardiopulmonary and cerebral haemodynamics at birth in preterm lambs	Galinsky R, Hooper SB, Wallace MJ, Westover AJ, Black MJ, Moss TJ, Polglase GR.	J Physiol	2013	10.1113/jphysiol.2012.249680	PubMed	0	0	0	NA
349	23460889	Vitamin D status, filaggrin genotype, and cardiovascular risk factors: a Mendelian randomization approach	Skaaby T, Husemoen LL, Martinussen T, Thyssen JP, Melgaard M, Thuesen BH, Pisinger C, J√∏rgensen T, Johansen JD, Menn√© T, Carlsen B, Szecsi PB, Stender S, Fenger RV, Fenger M, Linneberg A.	PLoS One	2013	10.1371/journal.pone.0057647	PubMed	0	0	0	NA
350	23492672	Exploring causal associations between alcohol and coronary heart disease risk factors: findings from a Mendelian randomization study in the Copenhagen General Population Study	Lawlor DA, Nordestgaard BG, Benn M, Zuccolo L, Tybjaerg-Hansen A, Davey Smith G.	Eur Heart J	2013	10.1093/eurheartj/eht081	PubMed	0	0	0	NA
351	23553344	Risk factors for Œ≤-amyloid deposition in healthy aging: vascular and genetic effects	Rodrigue KM, Rieck JR, Kennedy KM, Devous MD Sr, Diaz-Arrastia R, Park DC.	JAMA Neurol	2013	10.1001/jamaneurol.2013.1342	PubMed	0	0	0	NA
352	23568670	Thraustochytrids can be grown in low-salt media without affecting PUFA production	Shabala L, McMeekin T, Shabala S.	Mar Biotechnol (NY)	2013	10.1007/s10126-013-9499-y	PubMed	0	0	0	NA
353	23581476	Cardiovascular responses to retigabine in conscious rats--under normotensive and hypertensive conditions	Fretwell LV, Woolard J.	Br J Pharmacol	2013	10.1111/bph.12203	PubMed	0	0	0	NA
354	23633461	Polymorphisms in the activin A receptor type 2A gene affect the onset time and severity of preeclampsia in the Turkish population	Zeybek B, Celik HA, Aydin HH, Askar N.	J Perinat Med	2013	10.1515/jpm-2012-0187	PubMed	0	0	0	NA
355	23671955	Prediction of individuals prone to suffer from early onset of hypertension	Sherpa MT, Shrestha R, Pramanik T.	Nepal Med Coll J	2012	NA	PubMed	0	0	0	NA
356	23688510	Rectal forceps biopsy procedure in cystic fibrosis: technical aspects and patients perspective for clinical trials feasibility	Servidoni MF, Sousa M, Vinagre AM, Cardoso SR, Ribeiro MA, Meirelles LR, de Carvalho RB, Kunzelmann K, Ribeiro AF, Ribeiro JD, Amaral MD.	BMC Gastroenterol	2013	10.1186/1471-230X-13-91	PubMed	0	0	0	NA
357	23710422	Chronobiologically Interpreted Ambulatory Blood Pressure Monitoring in Health and Disease	Halberg F, Mult H, Corn√©lissen G, Hillman D, Beaty LA, Hong S, Schwartzkopff O, Watanabe Y, Otsuka K, Siegelova J.	Glob Adv Health Med	2012	10.7453/gahmj.2012.1.2.012	PubMed	0	0	0	NA
358	23719889	Evaluation of cell viability and functionality in vessel-like bioprintable cell-laden tubular channels	Yu Y, Zhang Y, Martin JA, Ozbolat IT.	J Biomech Eng	2013	10.1115/1.4024575	PubMed	0	0	0	NA
359	23776343	A comparison of the genetic and clinical profile of men that respond and do not respond to the immediate antihypertensive effects of aerobic exercise	Pescatello LS, Blanchard BE, Tsongalis GJ, O'Connell AA, Gordish-Dressman H, Maresh CM, Thompson PD.	Appl Clin Genet	2008	10.2147/tacg.s3813	PubMed	0	0	0	NA
360	23826141	Causal relationship between adiponectin and metabolic traits: a Mendelian randomization study in a multiethnic population	Mente A, Meyre D, Lanktree MB, Heydarpour M, Davis AD, Miller R, Gerstein H, Hegele RA, Yusuf S, Anand SS; SHARE Investigators; SHARE-AP Investigators.	PLoS One	2013	10.1371/journal.pone.0066808	PubMed	0	0	0	NA
361	23824655	The role of adiposity in cardiometabolic traits: a Mendelian randomization analysis	Fall T, H√§gg S, M√§gi R, Ploner A, Fischer K, Horikoshi M, Sarin AP, Thorleifsson G, Ladenvall C, Kals M, Kuningas M, Draisma HH, Ried JS, van Zuydam NR, Huikari V, Mangino M, Sonestedt E, Benyamin B, Nelson CP, Rivera NV, Kristiansson K, Shen HY, Havulinna AS, Dehghan A, Donnelly LA, Kaakinen M, Nuotio ML, Robertson N, de Bruijn RF, Ikram MA, Amin N, Balmforth AJ, Braund PS, Doney AS, D√∂ring A…	PLoS Med	2013	10.1371/journal.pmed.1001474	PubMed	0	0	0	NA
362	23874492	Moderate alcohol use and cardiovascular disease from Mendelian randomization	Au Yeung SL, Jiang C, Cheng KK, Cowling BJ, Liu B, Zhang W, Lam TH, Leung GM, Schooling CM.	PLoS One	2013	10.1371/journal.pone.0068054	PubMed	0	0	0	NA
363	23869090	Association of plasma uric acid with ischaemic heart disease and blood pressure: mendelian randomisation analysis of two large cohorts	Palmer TM, Nordestgaard BG, Benn M, Tybj√¶rg-Hansen A, Davey Smith G, Lawlor DA, Timpson NJ.	BMJ	2013	10.1136/bmj.f4262	PubMed	0	0	0	NA
364	23938170	Alcohol consumption and electrocardiographic left ventricular hypertrophy and mediation by elevated blood pressure in older Chinese men: the Guangzhou Biobank Cohort Study	Long MJ, Jiang CQ, Lam TH, Lin JM, Chan YH, Zhang WS, Jin YL, Liu B, Thomas GN, Cheng KK.	Alcohol	2013	10.1016/j.alcohol.2013.06.003	PubMed	0	0	0	NA
365	23998998	Abdominal obesity and lower gray matter volume: a Mendelian randomization study	Debette S, Wolf C, Lambert JC, Crivello F, Soumar√© A, Zhu YC, Schilling S, Dufouil C, Mazoyer B, Amouyel P, Tzourio C, Elbaz A.	Neurobiol Aging	2014	10.1016/j.neurobiolaging.2013.07.022	PubMed	0	0	0	NA
366	24077161	[Hungarian twin studies: results of four decades]	T√°rnoki √ÅD, T√°rnoki DL, Horv√°th T, M√©tneki J, Littvay L.	Orv Hetil	2013	10.1556/OH.2013.29707	PubMed	0	0	0	NA
367	24144538	Percutaneous intraportal application of adipose tissue-derived mesenchymal stem cells using a balloon occlusion catheter in a porcine model of liver fibrosis	Avritscher R, Abdelsalam ME, Javadi S, Ensor J, Wallace MJ, Alt E, Madoff DC, Vykoukal JV.	J Vasc Interv Radiol	2013	10.1016/j.jvir.2013.08.022	PubMed	0	0	0	NA
368	24174878	Molecular sources of residual cardiovascular risk, clinical signals, and innovative solutions: relationship with subclinical disease, undertreatment, and poor adherence: implications of new evidence upon optimizing cardiovascular patient outcomes	Kones R.	Vasc Health Risk Manag	2013	10.2147/VHRM.S37119	PubMed	0	0	0	NA
369	24197070	Renal effects induced by prolonged mPGES1 inhibition	Salazar F, Vazquez ML, Masferrer JL, Mbalaviele G, Llinas MT, Saez F, Arhancet G, Salazar FJ.	Am J Physiol Renal Physiol	2014	10.1152/ajprenal.00492.2013	PubMed	0	0	0	NA
370	24269174	Cannulation of the internal carotid artery in mice: a novel technique for intra-arterial delivery of therapeutics	Santillan A, Rubin DG, Foley CP, Sondhi D, Crystal RG, Gobin YP, Ballon DJ.	J Neurosci Methods	2014	10.1016/j.jneumeth.2013.11.008	PubMed	0	0	0	NA
371	24281046	Improving detection of hypertension in girls with turner syndrome using ambulatory blood pressure monitoring	Fudge EB, Constantacos C, Fudge JC, Davenport M.	Horm Res Paediatr	2014	10.1159/000355510	PubMed	0	0	0	NA
372	24302542	Genetically predicted testosterone and cardiovascular risk factors in men: a Mendelian randomization analysis in the Guangzhou Biobank Cohort Study	Zhao J, Jiang C, Lam TH, Liu B, Cheng KK, Xu L, Au Yeung SL, Zhang W, Leung GM, Schooling CM.	Int J Epidemiol	2014	10.1093/ije/dyt239	PubMed	0	0	0	NA
373	24305733	Fish in chips: an automated microfluidic device to study drug dynamics in vivo using zebrafish embryos	Zheng C, Zhou H, Liu X, Pang Y, Zhang B, Huang Y.	Chem Commun (Camb)	2014	10.1039/c3cc47285j	PubMed	0	0	0	NA
374	24332190	Nonphysiologic blood flow triggers endothelial and arterial remodeling in vivo: implications for novel left ventricular assist devices with a peripheral anastomosis	Bartoli CR, Spence PA, Siess T, Raess DH, Koenig SC, Dowling RD.	J Thorac Cardiovasc Surg	2014	10.1016/j.jtcvs.2013.10.027	PubMed	0	0	0	NA
375	24355136	Ultrasensitive electrochemical aptasensor for ochratoxin A based on two-level cascaded signal amplification strategy	Yang X, Qian J, Jiang L, Yan Y, Wang K, Liu Q, Wang K.	Bioelectrochemistry	2014	10.1016/j.bioelechem.2013.11.006	PubMed	0	0	0	NA
376	24370966	Should African Americans with hypertension be treated differently than non-African Americans?	Flack JM, Ference BA, Levy P.	Curr Hypertens Rep	2014	10.1007/s11906-013-0409-5	PubMed	0	0	0	NA
377	24374742	Vitamin D and high blood pressure: causal association or epiphenomenon?	Kunutsor SK, Burgess S, Munroe PB, Khan H.	Eur J Epidemiol	2014	10.1007/s10654-013-9874-z	PubMed	0	0	0	NA
378	24398291	A novel Œ±4/7-conotoxin LvIA from Conus lividus that selectively blocks Œ±3Œ≤2 vs. Œ±6/Œ±3Œ≤2Œ≤3 nicotinic acetylcholine receptors	Luo S, Zhangsun D, Schroeder CI, Zhu X, Hu Y, Wu Y, Weltzin MM, Eberhard S, Kaas Q, Craik DJ, McIntosh JM, Whiteaker P.	FASEB J	2014	10.1096/fj.13-244103	PubMed	0	0	0	NA
379	24412766	Development of an electrochemical method for Ochratoxin A detection based on aptamer and loop-mediated isothermal amplification	Xie S, Chai Y, Yuan Y, Bai L, Yuan R.	Biosens Bioelectron	2014	10.1016/j.bios.2013.11.009	PubMed	0	0	0	NA
380	24462370	Causal effects of body mass index on cardiometabolic traits and events: a Mendelian randomization analysis	Holmes MV, Lange LA, Palmer T, Lanktree MB, North KE, Almoguera B, Buxbaum S, Chandrupatla HR, Elbers CC, Guo Y, Hoogeveen RC, Li J, Li YR, Swerdlow DI, Cushman M, Price TS, Curtis SP, Fornage M, Hakonarson H, Patel SR, Redline S, Siscovick DS, Tsai MY, Wilson JG, van der Schouw YT, FitzGerald GA, Hingorani AD, Casas JP, de Bakker PI, Rich SS, Schadt EE, Asselbergs FW, Reiner AP, Keating BJ.	Am J Hum Genet	2014	10.1016/j.ajhg.2013.12.014	PubMed	0	0	0	NA
381	24591335	Clinical effect of naturally random allocation to lower systolic blood pressure beginning before the development of hypertension	Ference BA, Julius S, Mahajan N, Levy PD, Williams KA Sr, Flack JM.	Hypertension	2014	10.1161/HYPERTENSIONAHA.113.02734	PubMed	0	0	0	NA
382	24618886	Effect of mechanical behavior of the brachial artery on blood pressure measurement during cuff inflation and cuff deflation	Dart RA, Alpert B, Quinn D.	Blood Press Monit	2014	10.1097/MBP.0000000000000023	PubMed	0	0	0	NA
383	24623146	Silencing of hypoxia-inducible factor-1Œ± gene attenuates chronic ischemic renal injury in two-kidney, one-clip rats	Wang Z, Zhu Q, Li PL, Dhaduk R, Zhang F, Gehr TW, Li N.	Am J Physiol Renal Physiol	2014	10.1152/ajprenal.00673.2013	PubMed	0	0	0	NA
384	24717731	Natriuretic peptides buffer renin-dependent hypertension	Demerath T, Staffel J, Schreiber A, Valletta D, Schweda F.	Am J Physiol Renal Physiol	2014	10.1152/ajprenal.00668.2013	PubMed	0	0	0	NA
385	24754988	[Influence and analysis of seven kinds of hemoglobin variants on HbA1c detection]	Chen Y, Hu Y, Hao Y, Chi S, Zhao F, Zhang H, Li W, Dou Y.	Zhonghua Yi Xue Za Zhi	2014	NA	PubMed	0	0	0	NA
386	24760552	Lipoprotein (a) concentrations, apolipoprotein (a) phenotypes, and peripheral arterial disease in three independent cohorts	Laschkolnig A, Kollerits B, Lamina C, Meisinger C, Rantner B, Stadler M, Peters A, Koenig W, St√∂ckl A, D√§hnhardt D, B√∂ger CA, Kr√§mer BK, Fraedrich G, Strauch K, Kronenberg F.	Cardiovasc Res	2014	10.1093/cvr/cvu107	PubMed	0	0	0	NA
387	24767715	Up-to-date approach to manage keloids and hypertrophic scars: a useful guide	Arno AI, Gauglitz GG, Barret JP, Jeschke MG.	Burns	2014	10.1016/j.burns.2014.02.011	PubMed	0	0	0	NA
388	24805955	A polymorphism in the major gene regulating serum uric acid associates with clinic SBP and the white-coat effect in a family-based study	Mallamaci F, Testa A, Leonardis D, Tripepi R, Pisano A, Spoto B, Sanguedolce MC, Parlongo RM, Tripepi G, Zoccali C.	J Hypertens	2014	10.1097/HJH.0000000000000224	PubMed	0	0	0	NA
389	24820110	Self-Checking Cell-Based Assays for GPCR Desensitization and Resensitization	Fisher GW, Fuhrman MH, Adler SA, Szent-Gyorgyi C, Waggoner AS, Jarvik JW.	J Biomol Screen	2014	10.1177/1087057114534299	PubMed	0	0	0	NA
390	24839835	Development and validation of a macroarray system--MutaCHIP ARTERO--for the detection of genetic variants involved in the pathogenesis of atherosclerosis	Chaykovska L, Zientara A, Reser D, Weise A, Reichert W, Hocher B.	Clin Lab	2014	10.7754/clin.lab.2014.140104	PubMed	0	0	0	NA
391	24840334	My family medical history and me: feasibility results of a cardiovascular risk reduction intervention	Imes CC, Lewis FM, Austin MA, Dougherty CM.	Public Health Nurs	2015	10.1111/phn.12130	PubMed	0	0	0	NA
392	24843171	Fluid shear stress threshold regulates angiogenic sprouting	Galie PA, Nguyen DH, Choi CK, Cohen DM, Janmey PA, Chen CS.	Proc Natl Acad Sci U S A	2014	10.1073/pnas.1310842111	PubMed	0	0	0	NA
393	24867305	Causal associations of tobacco smoking with cardiovascular risk factors: a Mendelian randomization analysis of the HUNT Study in Norway	√Ösvold BO, Bj√∏rngaard JH, Carslake D, Gabrielsen ME, Skorpen F, Smith GD, Romundstad PR.	Int J Epidemiol	2014	10.1093/ije/dyu113	PubMed	0	0	0	NA
394	24905337	Direct amplification of casework bloodstains using the Promega PowerPlex(¬Æ) 21 PCR amplification system	Gray K, Crowle D, Scott P.	Forensic Sci Int Genet	2014	10.1016/j.fsigen.2014.05.003	PubMed	0	0	0	NA
395	24974252	Association of vitamin D status with arterial blood pressure and hypertension risk: a mendelian randomisation study	Vimaleswaran KS, Cavadino A, Berry DJ; LifeLines Cohort Study investigators; Jorde R, Dieffenbach AK, Lu C, Alves AC, Heerspink HJ, Tikkanen E, Eriksson J, Wong A, Mangino M, Jablonski KA, Nolte IM, Houston DK, Ahluwalia TS, van der Most PJ, Pasko D, Zgaga L, Thiering E, Vitart V, Fraser RM, Huffman JE, de Boer RA, Sch√∂ttker B, Saum KU, McCarthy MI, Dupuis J, Herzig KH, Sebert S, Pouta A, Laitin…	Lancet Diabetes Endocrinol	2014	10.1016/S2213-8587(14)70113-5	PubMed	0	0	0	NA
396	25011450	Association between alcohol and cardiovascular disease: Mendelian randomisation analysis based on individual participant data	Holmes MV, Dale CE, Zuccolo L, Silverwood RJ, Guo Y, Ye Z, Prieto-Merino D, Dehghan A, Trompet S, Wong A, Cavadino A, Drogan D, Padmanabhan S, Li S, Yesupriya A, Leusink M, Sundstrom J, Hubacek JA, Pikhart H, Swerdlow DI, Panayiotou AG, Borinskaya SA, Finan C, Shah S, Kuchenbaecker KB, Shah T, Engmann J, Folkersen L, Eriksson P, Ricceri F, Melander O, Sacerdote C, Gamble DM, Rayaprolu S, Ross OA,…	BMJ	2014	10.1136/bmj.g4164	PubMed	0	0	0	NA
397	25068446	A new ion mobility-linear ion trap instrument for complex mixture analysis	Donohoe GC, Maleki H, Arndt JR, Khakinejad M, Yi J, McBride C, Nurkiewicz TR, Valentine SJ.	Anal Chem	2014	10.1021/ac501527y	PubMed	0	0	0	NA
398	25078492	Examining the causal association of fasting glucose with blood pressure in healthy children and adolescents: a Mendelian randomization study employing common genetic variants of fasting glucose	Goharian TS, Andersen LB, Franks PW, Wareham NJ, Brage S, Veidebaum T, Ekelund U, Lawlor DA, Loos RJ, Gr√∏ntved A.	J Hum Hypertens	2015	10.1038/jhh.2014.63	PubMed	0	0	0	NA
399	25079396	Automatic detection and resolution of measurement-unit conflicts in aggregated data	Samadian S, McManus B, Wilkinson M.	BMC Med Genomics	2014	10.1186/1755-8794-7-S1-S12	PubMed	0	0	0	NA
400	25112184	Value of Mendelian laws of segregation in families: data quality control, imputation, and beyond	Blue EM, Sun L, Tintle NL, Wijsman EM.	Genet Epidemiol	2014	10.1002/gepi.21821	PubMed	0	0	0	NA
401	25118826	Polysialylated N-glycans identified in human serum through combined developments in sample preparation, separations, and electrospray ionization-mass spectrometry	Kronewitter SR, Marginean I, Cox JT, Zhao R, Hagler CD, Shukla AK, Carlson TS, Adkins JN, Camp DG 2nd, Moore RJ, Rodland KD, Smith RD.	Anal Chem	2014	10.1021/ac501839b	PubMed	0	0	0	NA
402	25127400	Use of cloneable peptide-MBP fusion protein as a mimetic coating antigen in the standardized immunoassay for mycotoxin ochratoxin A	Xu Y, He Z, He Q, Qiu Y, Chen B, Chen J, Liu X.	J Agric Food Chem	2014	10.1021/jf5028922	PubMed	0	0	0	NA
403	25168216	Liquid chromatography-mass spectrometry based serum peptidomic approach for renal clear cell carcinoma diagnosis	Huang Z, Zhang S, Hang W, Chen Y, Zheng J, Li W, Xing J, Zhang J, Zhu E, Yan X.	J Pharm Biomed Anal	2014	10.1016/j.jpba.2014.07.028	PubMed	0	0	0	NA
404	25185132	Association of uric acid genetic risk score with blood pressure: the Rotterdam study	Sedaghat S, Pazoki R, Uitterlinden AG, Hofman A, Stricker BH, Ikram MA, Franco OH, Dehghan A.	Hypertension	2014	10.1161/HYPERTENSIONAHA.114.03757	PubMed	0	0	0	NA
405	25198793	Oscillometric blood pressure: calculated risk or reward	Alpert BS, Dart RA, Quinn D.	Blood Press Monit	2014	10.1097/MBP.0000000000000072	PubMed	0	0	0	NA
406	25225245	Antigenic variation of TprK facilitates development of secondary syphilis	Reid TB, Molini BJ, Fernandez MC, Lukehart SA.	Infect Immun	2014	10.1128/IAI.02236-14	PubMed	0	0	0	NA
407	25227273	Impact of Percutaneous Interventions for Pulmonary Artery Stenosis in Alagille Syndrome	Zussman M, Hirsch R, Beekman RH 3rd, Goldstein BH.	Congenit Heart Dis	2015	10.1111/chd.12219	PubMed	0	0	0	NA
408	25279805	Efferent pathways in sodium overload-induced renal vasodilation in rats	Amaral NO, de Oliveira TS, Naves LM, Filgueira FP, Ferreira-Neto ML, Schoorlemmer GH, de Castro CH, Freiria-Oliveira AH, Xavier CH, Colugnati DB, Rosa DA, Blanch GT, Borges CL, Soares CM, Reis AA, Cravo SL, Pedrino GR.	PLoS One	2014	10.1371/journal.pone.0109620	PubMed	0	0	0	NA
409	25302496	Using multivariable Mendelian randomization to disentangle the causal effects of lipid fractions	Burgess S, Freitag DF, Khan H, Gorman DN, Thompson SG.	PLoS One	2014	10.1371/journal.pone.0108891	PubMed	0	0	0	NA
410	25304470	Distinct protein signature of hypertension-induced damage in the renal proteome of the two-kidney, one-clip rat model	Vethe H, Finne K, Skogstrand T, Vaudel M, Vikse BE, Hultstr√∂m M, Placier S, Scherer A, Tenstad O, Marti HP.	J Hypertens	2015	10.1097/HJH.0000000000000370	PubMed	0	0	0	NA
411	25335261	[Effects of twirling-rotating reinforcing and reducing technique for left ventricular morphology, concentration of ET-1 and expression of type I, III collagen mRNA in spontaneous hypertensive rats]	Zhang YY, Liu QG, Xu M, Guo Y, Liu JY.	Zhongguo Zhen Jiu	2014	NA	PubMed	0	0	0	NA
412	25343249	Characterization of the commercially-available fluorescent chloroquine-BODIPY conjugate, LynxTag-CQGREEN, as a marker for chloroquine resistance and uptake in a 96-well plate assay	Loh CC, Suwanarusk R, Lee YQ, Chan KW, Choy KY, R√©nia L, Russell B, Lear MJ, Nosten FH, Tan KS, Chow LM.	PLoS One	2014	10.1371/journal.pone.0110800	PubMed	0	0	0	NA
413	25350643	The causal effect of vitamin D binding protein (DBP) levels on calcemic and cardiometabolic diseases: a Mendelian randomization study	Leong A, Rehman W, Dastani Z, Greenwood C, Timpson N, Langsetmo L, Berger C; METASTROKE; Fu L, Wong BY, Malik S, Malik R, Hanley DA, Cole DE, Goltzman D, Richards JB.	PLoS Med	2014	10.1371/journal.pmed.1001751	PubMed	0	0	0	NA
414	25360670	Prenatal exposure to lipopolysaccharide results in local RAS activation in the adipose tissue of rat offspring	Gao M, Zhang X, Chen X, Mi C, Tang Y, Zhou J, Li X.	PLoS One	2014	10.1371/journal.pone.0111376	PubMed	0	0	0	NA
415	25379714	Protective ventilation of preterm lambs exposed to acute chorioamnionitis does not reduce ventilation-induced lung or brain injury	Barton SK, Moss TJ, Hooper SB, Crossley KJ, Gill AW, Kluckow M, Zahra V, Wong FY, Pichler G, Galinsky R, Miller SL, Tolcos M, Polglase GR.	PLoS One	2014	10.1371/journal.pone.0112402	PubMed	0	0	0	NA
416	25388149	MeRP: a high-throughput pipeline for Mendelian randomization analysis	Yin P, Voight BF.	Bioinformatics	2015	10.1093/bioinformatics/btu742	PubMed	0	0	0	NA
417	25411050	Remnant cholesterol, low-density lipoprotein cholesterol, and blood pressure as mediators from obesity to ischemic heart disease	Varbo A, Benn M, Smith GD, Timpson NJ, Tybjaerg-Hansen A, Nordestgaard BG.	Circ Res	2015	10.1161/CIRCRESAHA.116.304846	PubMed	0	0	0	NA
418	25463210	Ultrasensitive and quantitative gold nanoparticle-based immunochromatographic assay for detection of ochratoxin A in agro-products	Majdinasab M, Sheikh-Zeinoddin M, Soleimanian-Zad S, Li P, Zhang Q, Li X, Tang X.	J Chromatogr B Analyt Technol Biomed Life Sci	2015	10.1016/j.jchromb.2014.10.034	PubMed	0	0	0	NA
419	25553279	A simple and rapid method based on liquid chromatography-tandem mass spectrometry for the measurement of Œ±-L-iduronidase activity in dried blood spots: an application to mucopolysaccharidosis I (Hurler) screening	Yang JS, Min HK, Oh HJ, Woo HI, Lee SY, Kim JW, Song J, Park HD.	Ann Lab Med	2015	10.3343/alm.2015.35.1.41	PubMed	0	0	0	NA
420	25563188	Label-free functional selectivity assays	Ferrie AM, Goral V, Wang C, Fang Y.	Methods Mol Biol	2015	10.1007/978-1-4939-2336-6_16	PubMed	0	0	0	NA
421	25634511	The relationship of vitamin D status to risk of cardiovascular disease and mortality	Skaaby T.	Dan Med J	2015	NA	PubMed	0	0	0	NA
422	25677516	Obesity and ischemic heart disease: defining the link	McPherson R.	Circ Res	2015	10.1161/CIRCRESAHA.115.305826	PubMed	0	0	0	NA
423	25708823	Investigation of changes in apelin receptor mRNA and protein expression in the myocardium and aorta of rats with two-kidney, one-clip (2K1C) Goldblatt hypertension	Najafipour H, Vakili A, Shahouzehi B, Soltani Hekmat A, Masoomi Y, Yeganeh Hajahmadi M, Esmaeli-Mahani S.	J Physiol Biochem	2015	10.1007/s13105-015-0394-z	PubMed	0	0	0	NA
424	25712996	Age- and sex-specific causal effects of adiposity on cardiovascular risk factors	Fall T, H√§gg S, Ploner A, M√§gi R, Fischer K, Draisma HH, Sarin AP, Benyamin B, Ladenvall C, √Ökerlund M, Kals M, Esko T, Nelson CP, Kaakinen M, Huikari V, Mangino M, Meirhaeghe A, Kristiansson K, Nuotio ML, Kobl M, Grallert H, Dehghan A, Kuningas M, de Vries PS, de Bruijn RF, Willems SM, Heikkil√§ K, Silventoinen K, Pietil√§inen KH, Legry V, Giedraitis V, Goumidi L, Syv√§nen AC, Strauch K, Koen…	Diabetes	2015	10.2337/db14-0988	PubMed	0	0	0	NA
425	25721511	A new tissue-engineered biodegradable surgical patch for high-pressure systems ‚Ä†	Ichihara Y, Shinoka T, Matsumura G, Ikada Y, Yamazaki K.	Interact Cardiovasc Thorac Surg	2015	10.1093/icvts/ivv017	PubMed	0	0	0	NA
426	25726324	Cardiometabolic effects of genetic upregulation of the interleukin 1 receptor antagonist: a Mendelian randomisation analysis	Interleukin 1 Genetics Consortium.	Lancet Diabetes Endocrinol	2015	10.1016/S2213-8587(15)00034-0	PubMed	0	0	0	NA
427	25743267	Potential cognitive decline linked to angiotensin-converting enzyme gene but not hypertension: Evidence from cognitive event-related potentials	Liou LM, Yang YH, Lu SR, Hsu CY, Liu CK, Lai CL.	Clin Neurophysiol	2015	10.1016/j.clinph.2015.01.024	PubMed	0	0	0	NA
428	25753977	Molecular-based mechanisms of Mendelian forms of salt-dependent hypertension: questioning the prevailing theory	Kurtz TW, Dominiczak AF, DiCarlo SE, Pravenec M, Morris RC Jr.	Hypertension	2015	10.1161/HYPERTENSIONAHA.114.05092	PubMed	0	0	0	NA
429	25831126	Changes to serum sample tube and processing methodology does not cause Intra-Individual [corrected] variation in automated whole serum N-glycan profiling in health and disease	Ventham NT, Gardner RA, Kennedy NA, Shubhakar A, Kalla R, Nimmo ER; IBD-BIOM Consortium; Fernandes DL, Satsangi J, Spencer DI.	PLoS One	2015	10.1371/journal.pone.0123028	PubMed	0	0	0	NA
430	25835519	Electrochemiluminescence biosensor for ultrasensitive determination of ochratoxin A in corn samples based on aptamer and hyperbranched rolling circle amplification	Yang L, Zhang Y, Li R, Lin C, Guo L, Qiu B, Lin Z, Chen G.	Biosens Bioelectron	2015	10.1016/j.bios.2015.03.067	PubMed	0	0	0	NA
431	25897260	Vitamin D status and hypertension: a review	Ke L, Mason RS, Kariuki M, Mpofu E, Brock KE.	Integr Blood Press Control	2015	10.2147/IBPC.S49958	PubMed	0	0	0	NA
432	25926072	Validation of a simple method for atrial fibrillation screening in patients with stroke	Gandolfo C, Balestrino M, Bruno C, Finocchi C, Reale N.	Neurol Sci	2015	10.1007/s10072-015-2231-0	PubMed	0	0	0	NA
433	25939054	Mendelian Randomization: New Applications in the Coming Age of Hypothesis-Free Causality	Evans DM, Davey Smith G.	Annu Rev Genomics Hum Genet	2015	10.1146/annurev-genom-090314-050016	PubMed	0	0	0	NA
434	25951228	Effects of intermedin on dorsal root ganglia in the transmission of neuropathic pain in chronic constriction injury rats	Xiong W, Qiu SY, Xu LY, Zhang CP, Yi Y, Wu Q, Huang LP, Liu SM, Wu B, Peng LC, Song MM, Gao Y, Liang SD.	Clin Exp Pharmacol Physiol	2015	10.1111/1440-1681.12416	PubMed	0	0	0	NA
435	25979724	Adult height, coronary heart disease and stroke: a multi-locus Mendelian randomization meta-analysis	N√ºesch E, Dale C, Palmer TM, White J, Keating BJ, van Iperen EP, Goel A, Padmanabhan S, Asselbergs FW; EPIC-Netherland Investigators; Verschuren WM, Wijmenga C, Van der Schouw YT, Onland-Moret NC, Lange LA, Hovingh GK, Sivapalaratnam S, Morris RW, Whincup PH, Wannamethe GS, Gaunt TR, Ebrahim S, Steel L, Nair N, Reiner AP, Kooperberg C, Wilson JF, Bolton JL, McLachlan S, Price JF, Strachan MW, Ro…	Int J Epidemiol	2016	10.1093/ije/dyv074	PubMed	0	0	0	NA
436	26002927	Coffee intake and risk of obesity, metabolic syndrome and type 2 diabetes: a Mendelian randomization study	Nordestgaard AT, Thomsen M, Nordestgaard BG.	Int J Epidemiol	2015	10.1093/ije/dyv083	PubMed	0	0	0	NA
437	26050253	Mendelian randomization with invalid instruments: effect estimation and bias detection through Egger regression	Bowden J, Davey Smith G, Burgess S.	Int J Epidemiol	2015	10.1093/ije/dyv080	PubMed	0	0	0	NA
438	26079503	Associations between Potentially Modifiable Risk Factors and Alzheimer Disease: A Mendelian Randomization Study	√òstergaard SD, Mukherjee S, Sharp SJ, Proitsi P, Lotta LA, Day F, Perry JR, Boehme KL, Walter S, Kauwe JS, Gibbons LE; Alzheimer‚Äôs Disease Genetics Consortium; GERAD1 Consortium; EPIC-InterAct Consortium; Larson EB, Powell JF, Langenberg C, Crane PK, Wareham NJ, Scott RA.	PLoS Med	2015	10.1371/journal.pmed.1001841	PubMed	0	0	0	NA
439	26085675	Milk intake is not associated with ischaemic heart disease in observational or Mendelian randomization analyses in 98,529 Danish adults	Bergholdt HK, Nordestgaard BG, Varbo A, Ellervik C.	Int J Epidemiol	2015	10.1093/ije/dyv109	PubMed	0	0	0	NA
440	26092373	Vitamin D and cognitive function: The Troms√∏ Study	Jorde R, Mathiesen EB, Rogne S, Wilsgaard T, Kj√¶rgaard M, Grimnes G, Schirmer H.	J Neurol Sci	2015	10.1016/j.jns.2015.06.009	PubMed	0	0	0	NA
441	26131409	A Novel Simultaneous Determination of Sarpogrelate and its Active Metabolite (M-1) in Human Plasma, Using Liquid Chromatography-Tandem Mass Spectrometry: Clinical Application	Yang JS, Kim JR, Cho E, Huh W, Ko JW, Lee SY.	Ann Lab Med	2015	10.3343/alm.2015.35.4.391	PubMed	0	0	0	NA
442	26186152	Integrated platform with magnetic purification and rolling circular amplification for sensitive fluorescent detection of ochratoxin A	Yao L, Chen Y, Teng J, Zheng W, Wu J, Adeloju SB, Pan D, Chen W.	Biosens Bioelectron	2015	10.1016/j.bios.2015.06.056	PubMed	0	0	0	NA
443	26189827	Automated, high-throughput serum glycoprofiling platform	St√∂ckmann H, O'Flaherty R, Adamczyk B, Saldova R, Rudd PM.	Integr Biol (Camb)	2015	10.1039/c5ib00130g	PubMed	0	0	0	NA
444	26228839	Association between cognition and gene polymorphisms involved in thrombosis and haemostasis	Quinn TJ, Alghamdi J, Padmanabhan S, Porteous DJ, Smith BH, Hocking L, Deary IJ, Gallacher J, Messow M, Stott DJ.	Age (Dordr)	2015	10.1007/s11357-015-9820-y	PubMed	0	0	0	NA
445	26269782	Current Applications of Genetic Risk Scores to Cardiovascular Outcomes and Subclinical Phenotypes	Smith JA, Ware EB, Middha P, Beacher L, Kardia SL.	Curr Epidemiol Rep	2015	10.1007/s40471-015-0046-4	PubMed	0	0	0	NA
446	26297117	Direct assay of iduronate-2-sulfatase for Hunter disease using UPLC-tandem mass spectrometry and fluorogenic substrate	Lee K, Jun SH, Song SH, Park HD, Park KU, Song J.	Clin Biochem	2015	10.1016/j.clinbiochem.2015.08.016	PubMed	0	0	0	NA
447	26298226	Acute Kidney Injury in Patients With Chronic Kidney Disease Undergoing Internal Carotid Artery Stent Implantation	Donahue M, Visconti G, Focaccio A, Selvetella L, Baldassarre M, Viviani Anselmi C, Briguori C.	JACC Cardiovasc Interv	2015	10.1016/j.jcin.2015.05.021	PubMed	0	0	0	NA
448	26300784	Direct conscious telemetry recordings demonstrate increased renal sympathetic nerve activity in rats with chronic kidney disease	Salman IM, Sarma Kandukuri D, Harrison JL, Hildreth CM, Phillips JK.	Front Physiol	2015	10.3389/fphys.2015.00218	PubMed	0	0	0	NA
449	26354842	Increased systolic load causes adverse remodeling of fetal aortic and mitral valves	Tibayan FA, Louey S, Jonker S, Espinoza H, Chattergoon N, You F, Thornburg KL, Giraud G.	Am J Physiol Regul Integr Comp Physiol	2015	10.1152/ajpregu.00040.2015	PubMed	0	0	0	NA
450	26364564	Exploring causal associations of alcohol with cardiovascular and metabolic risk factors in a Chinese population using Mendelian randomization analysis	Taylor AE, Lu F, Carslake D, Hu Z, Qian Y, Liu S, Chen J, Shen H, Smith GD.	Sci Rep	2015	10.1038/srep14005	PubMed	0	0	0	NA
451	26372049	ICSH recommendations for assessing automated high-performance liquid chromatography and capillary electrophoresis equipment for the quantitation of HbA2	Stephens AD, Colah R, Fucharoen S, Hoyer J, Keren D, McFarlane A, Perrett D, Wild BJ; International Council for Standardization in Haematology (ICSH).	Int J Lab Hematol	2015	10.1111/ijlh.12413	PubMed	0	0	0	NA
452	26409450	Anti-tumor activity of phenoxybenzamine hydrochloride on malignant glioma cells	Lin XB, Jiang L, Ding MH, Chen ZH, Bao Y, Chen Y, Sun W, Zhang CR, Hu HK, Cai Z, Lu CY, Zhou JY, Qian J, Wu XJ, Jin WL, Hu GH.	Tumour Biol	2016	10.1007/s13277-015-4102-y	PubMed	0	0	0	NA
453	26409460	Low-density-lipoprotein cholesterol concentrations and risk of incident diabetes: epidemiological and genetic insights from the Framingham Heart Study	Andersson C, Lyass A, Larson MG, Robins SJ, Vasan RS.	Diabetologia	2015	10.1007/s00125-015-3762-x	PubMed	0	0	0	NA
454	26436838	Cardiac Pressure-Volume Loop Analysis Using Conductance Catheters in Mice	Abraham D, Mao L.	J Vis Exp	2015	10.3791/52942	PubMed	0	0	0	NA
455	26474479	Histamine Transmission Modulates the Phenotype of Murine Narcolepsy Caused by Orexin Neuron Deficiency	Bastianini S, Silvani A, Berteotti C, Lo Martire V, Cohen G, Ohtsu H, Lin JS, Zoccoli G.	PLoS One	2015	10.1371/journal.pone.0140520	PubMed	0	0	0	NA
456	26513228	Advanced stability indicating chemometric methods for quantitation of amlodipine and atorvastatin in their quinary mixture with acidic degradation products	Darwish HW, Hassan SA, Salem MY, El-Zeany BA.	Spectrochim Acta A Mol Biomol Spectrosc	2016	10.1016/j.saa.2015.10.007	PubMed	0	0	0	NA
457	26538566	Effect of Smoking on Blood Pressure and Resting Heart Rate: A Mendelian Randomization Meta-Analysis in the CARTA Consortium	Linneberg A, Jacobsen RK, Skaaby T, Taylor AE, Fluharty ME, Jeppesen JL, Bjorngaard JH, √Ösvold BO, Gabrielsen ME, Campbell A, Marioni RE, Kumari M, Marques-Vidal P, Kaakinen M, Cavadino A, Postmus I, Ahluwalia TS, Wannamethee SG, Lahti J, R√§ikk√∂nen K, Palotie A, Wong A, Dalg√•rd C, Ford I, Ben-Shlomo Y, Christiansen L, Kyvik KO, Kuh D, Eriksson JG, Whincup PH, Mbarek H, de Geus EJ, Vink JM, Bo…	Circ Cardiovasc Genet	2015	10.1161/CIRCGENETICS.115.001225	PubMed	0	0	0	NA
458	26568383	MR-PheWAS: hypothesis prioritization among potential causal effects of body mass index on many outcomes, using Mendelian randomization	Millard LA, Davies NM, Timpson NJ, Tilling K, Flach PA, Davey Smith G.	Sci Rep	2015	10.1038/srep16645	PubMed	0	0	0	NA
459	26615589	Fully automatic flow-based device for monitoring of drug permeation across a cell monolayer	Zelen√° L, Marques SS, Segundo MA, Mir√≥ M, P√°vek P, Sklen√°≈ôov√° H, Solich P.	Anal Bioanal Chem	2016	10.1007/s00216-015-9194-0	PubMed	0	0	0	NA
460	26628674	Regulation of Blood Pressure, Appetite, and Glucose by Leptin After Inactivation of Insulin Receptor Substrate 2 Signaling in the Entire Brain or in Proopiomelanocortin Neurons	do Carmo JM, da Silva AA, Wang Z, Freeman NJ, Alsheik AJ, Adi A, Hall JE.	Hypertension	2016	10.1161/HYPERTENSIONAHA.115.06153	PubMed	0	0	0	NA
461	26654765	Validation of an arterial constitutive model accounting for collagen content and crosslinking	Tian L, Wang Z, Liu Y, Eickhoff JC, Eliceiri KW, Chesler NC.	Acta Biomater	2016	10.1016/j.actbio.2015.11.058	PubMed	0	0	0	NA
462	26675774	Is there a causal role for homocysteine concentration in blood pressure? A Mendelian randomization study	Borges MC, Hartwig FP, Oliveira IO, Horta BL.	Am J Clin Nutr	2016	10.3945/ajcn.115.116038	PubMed	0	0	0	NA
463	26687910	Alcohol intake and cardiovascular risk factors: A Mendelian randomisation study	Cho Y, Shin SY, Won S, Relton CL, Davey Smith G, Shin MJ.	Sci Rep	2015	10.1038/srep18422	PubMed	0	0	0	NA
464	26719359	Pregnancy course and outcomes in women with arrhythmogenic right ventricular cardiomyopathy	Hodes AR, Tichnell C, Te Riele AS, Murray B, Groeneweg JA, Sawant AC, Russell SD, van Spaendonck-Zwarts KY, van den Berg MP, Wilde AA, Tandri H, Judge DP, Hauer RN, Calkins H, van Tintelen JP, James CA.	Heart	2016	10.1136/heartjnl-2015-308624	PubMed	0	0	0	NA
465	26781229	Plasma urate concentration and risk of coronary heart disease: a Mendelian randomisation analysis	White J, Sofat R, Hemani G, Shah T, Engmann J, Dale C, Shah S, Kruger FA, Giambartolomei C, Swerdlow DI, Palmer T, McLachlan S, Langenberg C, Zabaneh D, Lovering R, Cavadino A, Jefferis B, Finan C, Wong A, Amuzu A, Ong K, Gaunt TR, Warren H, Davies TL, Drenos F, Cooper J, Ebrahim S, Lawlor DA, Talmud PJ, Humphries SE, Power C, Hypponen E, Richards M, Hardy R, Kuh D, Wareham N, Ben-Shlomo Y, Day I…	Lancet Diabetes Endocrinol	2016	10.1016/S2213-8587(15)00386-1	PubMed	0	0	0	NA
466	26886118	Ocular Blood Flow and Influencing Factors for Glaucoma	Nakazawa T.	Asia Pac J Ophthalmol (Phila)	2016	10.1097/APO.0000000000000183	PubMed	0	0	0	NA
467	26908422	Mendelian randomisation study of the associations of vitamin B12 and folate genetic risk scores with blood pressure and fasting serum lipid levels in three Danish population-based studies	Husemoen LL, Skaaby T, Thuesen BH, Grarup N, Sandholt CH, Hansen T, Pedersen O, Linneberg A.	Eur J Clin Nutr	2016	10.1038/ejcn.2016.5	PubMed	0	0	0	NA
468	26907540	Genetically predicted 17beta-estradiol and cardiovascular risk factors in women: a Mendelian randomization analysis using young women in Hong Kong and older women in the Guangzhou Biobank Cohort Study	Au Yeung SL, Cheng KK, Zhao J, Zhang W, Jiang C, Lam TH, Leung GM, Schooling CM.	Ann Epidemiol	2016	10.1016/j.annepidem.2016.01.005	PubMed	0	0	0	NA
469	26911737	Assessing the Causality between Blood Pressure and Retinal Vascular Caliber through Mendelian Randomisation	Li LJ, Liao J, Cheung CY, Ikram MK, Shyong TE, Wong TY, Cheng CY.	Sci Rep	2016	10.1038/srep22031	PubMed	0	0	0	NA
470	26916681	Renal Tumor Necrosis Factor Œ± Contributes to Hypertension in Dahl Salt-Sensitive Rats	Huang B, Cheng Y, Usa K, Liu Y, Baker MA, Mattson DL, He Y, Wang N, Liang M.	Sci Rep	2016	10.1038/srep21960	PubMed	0	0	0	NA
471	26941173	A Food and Drug Administration-Approved Antiviral Agent that Inhibits Adenylyl Cyclase Type 5 Protects the Ischemic Heart Even When Administered after Reperfusion	Bravo CA, Vatner DE, Pachon R, Zhang J, Vatner SF.	J Pharmacol Exp Ther	2016	10.1124/jpet.116.232538	PubMed	0	0	0	NA
472	26953161	Diabetes and Risk of Arterial Stiffness: A Mendelian Randomization Analysis	Xu M, Huang Y, Xie L, Peng K, Ding L, Lin L, Wang P, Hao M, Chen Y, Sun Y, Qi L, Wang W, Ning G, Bi Y.	Diabetes	2016	10.2337/db15-1533	PubMed	0	0	0	NA
473	26978208	Genetic Evidence for Causal Relationships Between Maternal Obesity-Related Traits and Birth Weight	Tyrrell J, Richmond RC, Palmer TM, Feenstra B, Rangarajan J, Metrustry S, Cavadino A, Paternoster L, Armstrong LL, De Silva NM, Wood AR, Horikoshi M, Geller F, Myhre R, Bradfield JP, Kreiner-M√∏ller E, Huikari V, Painter JN, Hottenga JJ, Allard C, Berry DJ, Bouchard L, Das S, Evans DM, Hakonarson H, Hayes MG, Heikkinen J, Hofman A, Knight B, Lind PA, McCarthy MI, McMahon G, Medland SE, Melbye M, …	JAMA	2016	10.1001/jama.2016.1975	PubMed	0	0	0	NA
474	27067136	Update in the management of type B aortic dissection	Nauta FJ, Trimarchi S, Kamman AV, Moll FL, van Herwaarden JA, Patel HJ, Figueroa CA, Eagle KA, Froehlich JB.	Vasc Med	2016	10.1177/1358863X16642318	PubMed	0	0	0	NA
475	27151400	The Malaria-High Blood Pressure Hypothesis	Etyang AO, Smeeth L, Cruickshank JK, Scott JA.	Circ Res	2016	10.1161/CIRCRESAHA.116.308763	PubMed	0	0	0	NA
476	27170764	Association of lactase persistence genotype with milk consumption, obesity and blood pressure: a Mendelian randomization study in the 1982 Pelotas (Brazil) Birth Cohort, with a systematic review and meta-analysis	Hartwig FP, Horta BL, Smith GD, de Mola CL, Victora CG.	Int J Epidemiol	2016	10.1093/ije/dyw074	PubMed	0	0	0	NA
477	27256450	A novel set-up for the ex vivo analysis of mechanical properties of mouse aortic segments stretched at physiological pressure and frequency	Leloup AJ, Van Hove CE, Kurdi A, De Moudt S, Martinet W, De Meyer GR, Schrijvers DM, De Keulenaer GW, Fransen P.	J Physiol	2016	10.1113/JP272623	PubMed	0	0	0	NA
478	27285293	Components of the Metabolic Syndrome and Risk of Type 2 Diabetes	Marott SC, Nordestgaard BG, Tybj√¶rg-Hansen A, Benn M.	J Clin Endocrinol Metab	2016	10.1210/jc.2015-3777	PubMed	0	0	0	NA
479	27307099	Voltage-programming-based capillary gel electrophoresis for the fast detection of angiotensin-converting enzyme insertion/deletion polymorphism with high sensitivity	Woo N, Kim SK, Kang SH.	J Sep Sci	2016	10.1002/jssc.201600439	PubMed	0	0	0	NA
480	27327646	Investigating the Causal Relationship of C-Reactive Protein with 32 Complex Somatic and Psychiatric Outcomes: A Large-Scale Cross-Consortium Mendelian Randomization Study	Prins BP, Abbasi A, Wong A, Vaez A, Nolte I, Franceschini N, Stuart PE, Guterriez Achury J, Mistry V, Bradfield JP, Valdes AM, Bras J, Shatunov A; PAGE Consortium; International Stroke Genetics Consortium; Systemic Sclerosis consortium; Treat OA consortium; DIAGRAM Consortium; CARDIoGRAMplusC4D Consortium; ALS consortium; International Parkinson‚Äôs Disease Genomics Consortium; Autism Spectrum Di…	PLoS Med	2016	10.1371/journal.pmed.1001976	PubMed	0	0	0	NA
481	27371727	Quantification of Human Kallikrein-Related Peptidases in Biological Fluids by Multiplatform Targeted Mass Spectrometry Assays	Karakosta TD, Soosaipillai A, Diamandis EP, Batruch I, Drabovich AP.	Mol Cell Proteomics	2016	10.1074/mcp.M115.057695	PubMed	0	0	0	NA
482	27409075	Proceedings of the 3rd IPLeiria's International Health Congress : Leiria, Portugal. 6-7 May 2016	Tom√°s CC, Oliveira E, Sousa D, Uba-Chupel M, Furtado G, Rocha C, Teixeira A, Ferreira P, Alves C, Gisin S, Catarino E, Carvalho N, Coucelo T, Bonfim L, Silva C, Franco D, Gonz√°lez JA, Jardim HG, Silva R, Baixinho CL, Presado M¬™H, Marques M¬™F, Cardoso ME, Cunha M, Mendes J, Xavier A, Galhardo A, Couto M, Frade JG, Nunes C, Mesquita JR, Nascimento MS, Gon√ßalves G, Castro C, M√°rtires A, Montei…	BMC Health Serv Res	2016	10.1186/s12913-016-1423-5	PubMed	0	0	0	NA
483	27426098	Exogenous and endogenous angiotensin-II decrease renal cortical oxygen tension in conscious rats by limiting renal blood flow	Emans TW, Janssen BJ, Pinkham MI, Ow CP, Evans RG, Joles JA, Malpas SC, Krediet CT, Koeners MP.	J Physiol	2016	10.1113/JP270731	PubMed	0	0	0	NA
484	27450412	Optimization of Spray Drying Conditions for Yield, Particle Size and Biological Activity of Thermally Stable Viral Vectors	LeClair DA, Cranston ED, Xing Z, Thompson MR.	Pharm Res	2016	10.1007/s11095-016-2003-4	PubMed	0	0	0	NA
485	27487299	C-Reactive Protein and Inflammatory Cytokines during Percutaneous Coronary Intervention	Wu M, Gu X, Li X, Li Y, Zhou H, Lu G, Wu Z, Huang H, Tang L, Zeng J.	J Vasc Res	2016	10.1159/000447558	PubMed	0	0	0	NA
486	27490260	Proceedings of the 8th Annual Conference on the Science of Dissemination and Implementation : Washington, DC, USA. 14-15 December 2015	Chambers D, Simpson L, Hill-Briggs F, Neta G, Vinson C, Chambers D, Beidas R, Marcus S, Aarons G, Hoagwood K, Schoenwald S, Evans A, Hurford M, Rubin R, Hadley T, Barg F, Walsh L, Adams D, Mandell D, Martin L, Mignogna J, Mott J, Hundt N, Kauth M, Kunik M, Naik A, Cully J, McGuire A, White D, Bartholomew T, McGrew J, Luther L, Rollins A, Salyers M, Cooper B, Funaiole A, Richards J, Lee A, Lapham …	Implement Sci	2016	10.1186/s13012-016-0452-0	PubMed	0	0	0	NA
487	27510951	Carotid sinus denervation ameliorates renovascular hypertension in adult Wistar rats	Pijacka W, McBryde FD, Marvar PJ, Lincevicius GS, Abdala AP, Woodward L, Li D, Paterson DJ, Paton JF.	J Physiol	2016	10.1113/JP272708	PubMed	0	0	0	NA
488	27600478	Aortic stenting in the growing sheep causes aortic endothelial dysfunction but not hypertension: Clinical implications for coarctation repair	Maschietto N, Semplicini L, Ceolotto G, Cattelan A, Poser Dvm H, Iacopetti I, Gerardi G, De Benedictis GM, Pilla T, Bernardini D, Aresu L, Rizzo S, Basso C, Semplicini A, Milanesi O.	Congenit Heart Dis	2017	10.1111/chd.12406	PubMed	0	0	0	NA
489	27602404	Loss-of-function variants influence the human serum metabolome	Yu B, Li AH, Metcalf GA, Muzny DM, Morrison AC, White S, Mosley TH, Gibbs RA, Boerwinkle E.	Sci Adv	2016	10.1126/sciadv.1600800	PubMed	0	0	0	NA
490	27701632	An In Vitro Perfusion System to Enhance Outflow Studies in Mouse Eyes	Kizhatil K, Chlebowski A, Tolman NG, Freeburg NF, Ryan MM, Shaw NN, Kokini AD, Marchant JK, John SW.	Invest Ophthalmol Vis Sci	2016	10.1167/iovs.16-19481	PubMed	0	0	0	NA
491	27702834	Systolic Blood Pressure and Risk of Type 2 Diabetes: A Mendelian Randomization Study	Aikens RC, Zhao W, Saleheen D, Reilly MP, Epstein SE, Tikkanen E, Salomaa V, Voight BF.	Diabetes	2017	10.2337/db16-0868	PubMed	0	0	0	NA
492	27737677	China suboptimal health cohort study: rationale, design and baseline characteristics	Wang Y, Ge S, Yan Y, Wang A, Zhao Z, Yu X, Qiu J, Alzain MA, Wang H, Fang H, Gao Q, Song M, Zhang J, Zhou Y, Wang W.	J Transl Med	2016	10.1186/s12967-016-1046-y	PubMed	0	0	0	NA
493	27743361	High-Throughput Analysis of the Plasma N-Glycome by UHPLC	Adamczyk B, St√∂ckmann H, O'Flaherty R, Karlsson NG, Rudd PM.	Methods Mol Biol	2017	10.1007/978-1-4939-6493-2_8	PubMed	0	0	0	NA
494	27743370	Automated Integration of a UPLC Glycomic Profile	Agakova A, Vuƒçkoviƒá F, Klariƒá L, Lauc G, Agakov F.	Methods Mol Biol	2017	10.1007/978-1-4939-6493-2_17	PubMed	0	0	0	NA
495	27775995	Effectiveness of an Electronic Alert for Hypotension and Low Bispectral Index on 90-day Postoperative Mortality: A Prospective, Randomized Trial	McCormick PJ, Levin MA, Lin HM, Sessler DI, Reich DL.	Anesthesiology	2016	10.1097/ALN.0000000000001296	PubMed	0	0	0	NA
496	27782354	Effects of enhanced external counterpulsation on skeletal muscle gene expression in patients with severe heart failure	Melin M, Montelius A, Ryd√©n L, Gonon A, Hagerman I, Rullman E.	Clin Physiol Funct Imaging	2018	10.1111/cpf.12392	PubMed	0	0	0	NA
497	27830550	Gunn Rats as a Surrogate Model for Evaluation of Hepatocyte Transplantation-Based Therapies of Crigler-Najjar Syndrome Type 1	Polgar Z, Li Y, Li Wang X, Guha C, Roy-Chowdhury N, Roy-Chowdhury J.	Methods Mol Biol	2017	10.1007/978-1-4939-6506-9_9	PubMed	0	0	0	NA
498	27933671	Causal inference in obesity research	Franks PW, Atabaki-Pasdar N.	J Intern Med	2017	10.1111/joim.12577	PubMed	0	0	0	NA
499	27932526	Human Plasma N-glycosylation as Analyzed by Matrix-Assisted Laser Desorption/Ionization-Fourier Transform Ion Cyclotron Resonance-MS Associates with Markers of Inflammation and Metabolic Health	Reiding KR, Ruhaak LR, Uh HW, El Bouhaddani S, van den Akker EB, Plomp R, McDonnell LA, Houwing-Duistermaat JJ, Slagboom PE, Beekman M, Wuhrer M.	Mol Cell Proteomics	2017	10.1074/mcp.M116.065250	PubMed	0	0	0	NA
500	27942789	Evaluation of the automated MicroFlow(¬Æ) and Metafer‚Ñ¢ platforms for high-throughput micronucleus scoring and dose response analysis in human lymphoblastoid TK6 cells	Verma JR, Rees BJ, Wilde EC, Thornton CA, Jenkins GJS, Doak SH, Johnson GE.	Arch Toxicol	2017	10.1007/s00204-016-1903-8	PubMed	0	0	0	NA
501	28007909	Mendelian randomization estimates of alanine aminotransferase with cardiovascular disease: Guangzhou Biobank Cohort study	Xu L, Jiang CQ, Lam TH, Zhang WS, Zhu F, Jin YL, Thomas GN, Cheng KK, Schooling CM.	Hum Mol Genet	2017	10.1093/hmg/ddw396	PubMed	0	0	0	NA
502	28025028	IFCC approved HPLC reference measurement procedure for the alcohol consumption biomarker carbohydrate-deficient transferrin (CDT): Its validation and use	Schellenberg F, Wielders J, Anton R, Bianchi V, Deenmamode J, Weykamp C, Whitfield J, Jeppsson JO, Helander A.	Clin Chim Acta	2017	10.1016/j.cca.2016.12.022	PubMed	0	0	0	NA
503	28072560	A Prostacyclin Analog, Cicaprost, Exhibits Potent Anti-Inflammatory Activity in Human Primary Immune Cells and a Uveitis Model	Wang JW, Vu C, Poloso NJ.	J Ocul Pharmacol Ther	2017	10.1089/jop.2016.0167	PubMed	0	0	0	NA
504	28073952	Alcohol and coronary artery calcification: an investigation using alcohol flushing as an instrumental variable	Yun KE, Chang Y, Yun SC, Davey Smith G, Ryu S, Cho SI, Chung EC, Shin H, Khang YH.	Int J Epidemiol	2017	10.1093/ije/dyw237	PubMed	0	0	0	NA
505	28099159	Reducing false arrhythmia alarm rates using robust heart rate estimation and cost-sensitive support vector machines	Zhang Q, Chen X, Fang Z, Zhan Q, Yang T, Xia S.	Physiol Meas	2017	10.1088/1361-6579/38/2/259	PubMed	0	0	0	NA
506	28095900	Post-stroke dementia - a comprehensive review	Mijajloviƒá MD, Pavloviƒá A, Brainin M, Heiss WD, Quinn TJ, Ihle-Hansen HB, Hermann DM, Assayag EB, Richard E, Thiel A, Kliper E, Shin YI, Kim YH, Choi S, Jung S, Lee YB, Sinanoviƒá O, Levine DA, Schlesinger I, Mead G, Milo≈°eviƒá V, Leys D, Hagberg G, Ursin MH, Teuschl Y, Prokopenko S, Mozheyko E, Bezdenezhnykh A, Matz K, Aleksiƒá V, Muresanu D, Korczyn AD, Bornstein NM.	BMC Med	2017	10.1186/s12916-017-0779-7	PubMed	0	0	0	NA
507	28130181	Differential response of bone and kidney to ACEI in db/db mice: A potential effect of captopril on accelerating bone loss	Zhang Y, Li XL, Sha NN, Shu B, Zhao YJ, Wang XL, Xiao HH, Shi Q, Wong MS, Wang YJ.	Bone	2017	10.1016/j.bone.2017.01.029	PubMed	0	0	0	NA
508	28196256	Genetic Association of Waist-to-Hip Ratio With Cardiometabolic Traits, Type 2 Diabetes, and Coronary Heart Disease	Emdin CA, Khera AV, Natarajan P, Klarin D, Zekavat SM, Hsiao AJ, Kathiresan S.	JAMA	2017	10.1001/jama.2016.21042	PubMed	0	0	0	NA
509	28254444	Comparison of growth on mannitol salt agar, matrix-assisted laser desorption/ionization time-of-flight mass spectrometry, VITEK(¬Æ) 2 with partial sequencing of 16S rRNA gene for identification of coagulase-negative staphylococci	Ayeni FA, Andersen C, N√∏rskov-Lauritsen N.	Microb Pathog	2017	10.1016/j.micpath.2017.02.034	PubMed	0	0	0	NA
510	28298470	Genetically Driven Hyperglycemia Increases Risk of Coronary Artery Disease Separately From Type 2 Diabetes	Merino J, Leong A, Posner DC, Porneala B, Masana L, Dupuis J, Florez JC.	Diabetes Care	2017	10.2337/dc16-2625	PubMed	0	0	0	NA
511	28302601	Dairy consumption, systolic blood pressure, and risk of hypertension: Mendelian randomization study	Ding M, Huang T, Bergholdt HK, Nordestgaard BG, Ellervik C, Qi L; CHARGE Consortium.	BMJ	2017	10.1136/bmj.j1000	PubMed	0	0	0	NA
512	28317167	Semiparametric methods for estimation of a nonlinear exposure-outcome relationship using instrumental variables with application to Mendelian randomization	Staley JR, Burgess S.	Genet Epidemiol	2017	10.1002/gepi.22041	PubMed	0	0	0	NA
513	28318147	Effects of alfapump‚Ñ¢ system on kidney and circulatory function in patients with cirrhosis and refractory ascites	Sol√† E, Sanchez-Cab√∫s S, Rodriguez E, Elia C, Cela R, Moreira R, Pose E, S√°nchez-Delgado J, Ca√±ete N, Morales-Ruiz M, Campos F, Balust J, Guevara M, Garc√≠a-Valdecasas JC, Gin√®s P.	Liver Transpl	2017	10.1002/lt.24763	PubMed	0	0	0	NA
514	28442717	The biomarker and causal roles of homoarginine in the development of cardiometabolic diseases: an observational and Mendelian randomization analysis	Sepp√§l√§ I, Oksala N, Jula A, Kangas AJ, Soininen P, Hutri-K√§h√∂nen N, M√§rz W, Meinitzer A, Juonala M, K√§h√∂nen M, Raitakari OT, Lehtim√§ki T.	Sci Rep	2017	10.1038/s41598-017-01274-6	PubMed	0	0	0	NA
515	28458545	Role of Hedgehog-Gli1 signaling in the enhanced proliferation and differentiation of MG63 cells enabled by hierarchical micro-/nanotextured topography	Lin Y, Huang Y, He J, Chen F, He Y, Zhang W.	Int J Nanomedicine	2017	10.2147/IJN.S135045	PubMed	0	0	0	NA
516	28477314	The Role of Emerging Risk Factors in Cardiovascular Outcomes	Lacey B, Herrington WG, Preiss D, Lewington S, Armitage J.	Curr Atheroscler Rep	2017	10.1007/s11883-017-0661-2	PubMed	0	0	0	NA
517	28500596	Measuring Blood Pressure Using a Noninvasive Tail Cuff Method in Mice	Wang Y, Thatcher SE, Cassis LA.	Methods Mol Biol	2017	10.1007/978-1-4939-7030-8_6	PubMed	0	0	0	NA
518	28533386	Metabolic basis to Sherpa altitude adaptation	Horscroft JA, Kotwica AO, Laner V, West JA, Hennis PJ, Levett DZH, Howard DJ, Fernandez BO, Burgess SL, Ament Z, Gilbert-Kawai ET, Vercueil A, Landis BD, Mitchell K, Mythen MG, Branco C, Johnson RS, Feelisch M, Montgomery HE, Griffin JL, Grocott MPW, Gnaiger E, Martin DS, Murray AJ.	Proc Natl Acad Sci U S A	2017	10.1073/pnas.1700527114	PubMed	0	0	0	NA
519	28572633	Cognitive ability and physical health: a Mendelian randomization study	Hagenaars SP, Gale CR, Deary IJ, Harris SE.	Sci Rep	2017	10.1038/s41598-017-02837-3	PubMed	0	0	0	NA
520	28596590	A comprehensive analysis and annotation of human normal urinary proteome	Zhao M, Li M, Yang Y, Guo Z, Sun Y, Shao C, Li M, Sun W, Gao Y.	Sci Rep	2017	10.1038/s41598-017-03226-6	PubMed	0	0	0	NA
521	28601624	Age at menarche and cardiovascular risk factors using Mendelian randomization in the Guangzhou Biobank Cohort Study	Au Yeung SL, Jiang C, Cheng KK, Xu L, Zhang W, Lam TH, Leung GM, Schooling CM.	Prev Med	2017	10.1016/j.ypmed.2017.06.006	PubMed	0	0	0	NA
522	28613276	Genetic loci associated with heart rate variability and their effects on cardiac disease risk	Nolte IM, Munoz ML, Tragante V, Amare AT, Jansen R, Vaez A, von der Heyde B, Avery CL, Bis JC, Dierckx B, van Dongen J, Gogarten SM, Goyette P, Hernesniemi J, Huikari V, Hwang SJ, Jaju D, Kerr KF, Kluttig A, Krijthe BP, Kumar J, van der Laan SW, Lyytik√§inen LP, Maihofer AX, Minassian A, van der Most PJ, M√ºller-Nurasyid M, Nivard M, Salvi E, Stewart JD, Thayer JF, Verweij N, Wong A, Zabaneh D, Z…	Nat Commun	2017	10.1038/ncomms15805	PubMed	0	0	0	NA
523	28678979	Association of Body Mass Index With Cardiometabolic Disease in the UK Biobank: A Mendelian Randomization Study	Lyall DM, Celis-Morales C, Ward J, Iliodromiti S, Anderson JJ, Gill JMR, Smith DJ, Ntuk UE, Mackay DF, Holmes MV, Sattar N, Pell JP.	JAMA Cardiol	2017	10.1001/jamacardio.2016.5804	PubMed	0	0	0	NA
524	28807817	Assessment of glutathione/glutathione disulphide ratio and S-glutathionylated proteins in human blood, solid tissues, and cultured cells	Giustarini D, Colombo G, Garavaglia ML, Astori E, Portinaro NM, Reggiani F, Badalamenti S, Aloisi AM, Santucci A, Rossi R, Milzani A, Dalle-Donne I.	Free Radic Biol Med	2017	10.1016/j.freeradbiomed.2017.08.008	PubMed	0	0	0	NA
525	28849027	Identification of CALM as the potential serum biomarker for¬†predicting the recurrence of nasopharyngeal carcinoma using a mass spectrometry-based comparative proteomic approach	Meng H, Zhu X, Li L, Liang Z, Li X, Pan X, Zeng F, Qu S.	Int J Mol Med	2017	10.3892/ijmm.2017.3094	PubMed	0	0	0	NA
526	28964830	Causal effects of cardiovascular risk factors on onset of major age-related diseases: A time-to-event Mendelian randomization study	He L, Culminskaya I, Loika Y, Arbeev KG, Bagley O, Duan M, Yashin AI, Kulminski AM.	Exp Gerontol	2018	10.1016/j.exger.2017.09.019	PubMed	0	0	0	NA
527	29030347	Extracellular Matrix Proteomics Reveals Interplay of Aggrecan and Aggrecanases in Vascular Remodeling of Stented Coronary Arteries	Suna G, Wojakowski W, Lynch M, Barallobre-Barreiro J, Yin X, Mayr U, Baig F, Lu R, Fava M, Hayward R, Molenaar C, White SJ, Roleder T, Milewski KP, Gasior P, Buszman PP, Buszman P, Jahangiri M, Shanahan CM, Hill J, Mayr M.	Circulation	2018	10.1161/CIRCULATIONAHA.116.023381	PubMed	0	0	0	NA
528	29100029	Validation of an LC-MS/MS assay to simultaneously monitor the intracellular active metabolites of tenofovir, emtricitabine, and lamivudine in dried blood spots	Schauer AP, Sykes C, Cottrell ML, Prince H, Kashuba ADM.	J Pharm Biomed Anal	2018	10.1016/j.jpba.2017.10.030	PubMed	0	0	0	NA
529	29102378	Online extraction of antihypertensive drugs and their metabolites from untreated human serum samples using restricted access carbon nanotubes in a column switching liquid chromatography system	de Faria HD, Bueno CT, Krieger JE, Krieger EM, Pereira AC, Santos PCJL, Figueiredo EC.	J Chromatogr A	2017	10.1016/j.chroma.2017.10.072	PubMed	0	0	0	NA
530	29133521	Circulating Total Bilirubin and Future Risk of Hypertension in the General Population: The Prevention of Renal and Vascular End-Stage Disease (PREVEND) Prospective Study and a Mendelian Randomization Approach	Kunutsor SK, Kieneker LM, Burgess S, Bakker SJL, Dullaart RPF.	J Am Heart Assoc	2017	10.1161/JAHA.117.006503	PubMed	0	0	0	NA
531	29168575	Cuffed vs. uncuffed tracheal tubes in children: a randomised controlled trial comparing leak, tidal volume and complications	Chambers NA, Ramgolam A, Sommerfield D, Zhang G, Ledowski T, Thurm M, Lethbridge M, Hegarty M, von Ungern-Sternberg BS.	Anaesthesia	2018	10.1111/anae.14113	PubMed	0	0	0	NA
532	29198723	DNA Methylation Analysis Identifies Loci for Blood Pressure Regulation	Richard MA, Huan T, Ligthart S, Gondalia R, Jhun MA, Brody JA, Irvin MR, Marioni R, Shen J, Tsai PC, Montasser ME, Jia Y, Syme C, Salfati EL, Boerwinkle E, Guan W, Mosley TH Jr, Bressler J, Morrison AC, Liu C, Mendelson MM, Uitterlinden AG, van Meurs JB; BIOS Consortium; Franco OH, Zhang G, Li Y, Stewart JD, Bis JC, Psaty BM, Chen YI, Kardia SLR, Zhao W, Turner ST, Absher D, Aslibekyan S, Starr J…	Am J Hum Genet	2017	10.1016/j.ajhg.2017.09.028	PubMed	0	0	0	NA
533	29215398	A genetic risk score for fasting plasma glucose is independently associated with arterial stiffness: a Mendelian randomization study	Gotts√§ter M, Hindy G, Orho-Melander M, Nilsson PM, Melander O.	J Hypertens	2018	10.1097/HJH.0000000000001646	PubMed	0	0	0	NA
534	29318539	Identification of Protease Cleavage Sites and Substrates in Cancer by Carboxy-TAILS (C-TAILS)	Solis N, Overall CM.	Methods Mol Biol	2018	10.1007/978-1-4939-7595-2_2	PubMed	0	0	0	NA
535	29323248	Exploring the utility of alcohol flushing as an instrumental variable for alcohol intake in Koreans	Cho Y, Kwak S, Lewis SJ, Wade KH, Relton CL, Smith GD, Shin MJ.	Sci Rep	2018	10.1038/s41598-017-18856-z	PubMed	0	0	0	NA
536	29362759	A simple microfluidic platform for the partial treatment of insuspendable tissue samples with orientation control	Fan A, Tofangchi A, De Venecia M, Saif T.	Lab Chip	2018	10.1039/c7lc00984d	PubMed	0	0	0	NA
537	29393658	Water transport and homeostasis as a major function of erythrocytes	Sugie J, Intaglietta M, Sung LA.	Am J Physiol Heart Circ Physiol	2018	10.1152/ajpheart.00263.2017	PubMed	0	0	0	NA
538	29432934	Alpha-1 antitrypsin deficiency: From the lung to the heart?	Curjuric I, Imboden M, Bettschart R, Caviezel S, Dratva J, Pons M, Rothe T, Schmidt-Trucks√§ss A, Stolz D, Thun GA, von Eckardstein A, Kronenberg F, Ferrarotti I, Probst-Hensch NM.	Atherosclerosis	2018	10.1016/j.atherosclerosis.2018.01.042	PubMed	0	0	0	NA
539	29477417	Intradialytic hypotension related episodes identification based on the most effective features of photoplethysmography signal	Nafisi VR, Shahabi M.	Comput Methods Programs Biomed	2018	10.1016/j.cmpb.2018.01.012	PubMed	0	0	0	NA
540	29480496	Measurement of Reactive Oxygen Species (ROS) and Mitochondrial ROS in AMPK Knockout Mice Blood Vessels	Wang Q, Zou MH.	Methods Mol Biol	2018	10.1007/978-1-4939-7598-3_32	PubMed	0	0	0	NA
541	20301312	Loeys-Dietz Syndrome	Loeys BL, Dietz HC.	GeneReviews(¬Æ)	1993	NA	PubMed	0	0	0	NA
542	29496260	Hyperuricemia, Acute and Chronic Kidney Disease, Hypertension, and Cardiovascular Disease: Report of a Scientific Workshop Organized by the National Kidney Foundation	Johnson RJ, Bakris GL, Borghi C, Chonchol MB, Feldman D, Lanaspa MA, Merriman TR, Moe OW, Mount DB, Sanchez Lozada LG, Stahl E, Weiner DE, Chertow GM.	Am J Kidney Dis	2018	10.1053/j.ajkd.2017.12.009	PubMed	0	0	0	NA
543	29506594	Blood Eosinophil Count and Metabolic, Cardiac and Pulmonary Outcomes: A Mendelian Randomization Study	Amini M, Vonk JM, Abbasi A, Prins BP, Bruinenberg M, Franke L, van der Harst P, Navis G, Koppelman GH, Wolffenbuttel BHR, Boezen HM, Snieder H, Chasman DI, Alizadeh BZ.	Twin Res Hum Genet	2018	10.1017/thg.2018.6	PubMed	0	0	0	NA
544	29511113	Blood HER2 and Uromodulin as Causal Mediators of CKD	Sjaarda J, Gerstein HC, Yusuf S, Treleaven D, Walsh M, Mann JFE, Hess S, Par√© G.	J Am Soc Nephrol	2018	10.1681/ASN.2017070812	PubMed	0	0	0	NA
545	29532194	Combination of in situ metathesis reaction with a novel "magnetic effervescent tablet-assisted ionic liquid dispersive microextraction" for the determination of endogenous steroids in human fluids	Wu J, Xu Z, Pan Y, Shi Y, Bao X, Li J, Tong Y, Tang H, Ma S, Wang X, Lyu J.	Anal Bioanal Chem	2018	10.1007/s00216-018-0973-2	PubMed	0	0	0	NA
546	29558518	Risk factors for type 2 diabetes mellitus: An exposure-wide umbrella review of meta-analyses	Bellou V, Belbasis L, Tzoulaki I, Evangelou E.	PLoS One	2018	10.1371/journal.pone.0194127	PubMed	0	0	0	NA
547	29568081	An integrated flow cytometry-based platform for isolation and molecular characterization of circulating tumor single cells and clusters	Bhagwat N, Dulmage K, Pletcher CH Jr, Wang L, DeMuth W, Sen M, Balli D, Yee SS, Sa S, Tong F, Yu L, Moore JS, Stanger BZ, Dixon EP, Carpenter EL.	Sci Rep	2018	10.1038/s41598-018-23217-5	PubMed	0	0	0	NA
548	29643338	Causal Pathways from Blood Pressure to Larger Qrs Amplitudes a Mendelian Randomization Study	Van Der Ende MY, Hendriks T, Van Veldhuisen DJ, Snieder H, Verweij N, Van Der Harst P.	Sci Rep	2018	10.1038/s41598-018-24002-0	PubMed	0	0	0	NA
549	29674092	Humic acid attenuation of silver nanoparticle toxicity by ion complexation and the formation of a Ag(3+) coating	C√°ceres-V√©lez PR, Fascineli ML, Sousa MH, Grisolia CK, Yate L, de Souza PEN, Estrela-Lopis I, Moya S, Azevedo RB.	J Hazard Mater	2018	10.1016/j.jhazmat.2018.04.019	PubMed	0	0	0	NA
550	29799120	Transition from post-capillary pulmonary hypertension to combined pre- and post-capillary pulmonary hypertension in swine: a key role for endothelin	van Duin RWB, Stam K, Cai Z, Uitterdijk A, Garcia-Alvarez A, Ibanez B, Danser AHJ, Reiss IKM, Duncker DJ, Merkus D.	J Physiol	2019	10.1113/JP275987	PubMed	0	0	0	NA
551	29804699	Genetic predictors of testosterone and their associations with cardiovascular disease and risk factors: A Mendelian randomization investigation	Schooling CM, Luo S, Au Yeung SL, Thompson DJ, Karthikeyan S, Bolton TR, Mason AM, Ingelsson E, Burgess S.	Int J Cardiol	2018	10.1016/j.ijcard.2018.05.051	PubMed	0	0	0	NA
552	29865062	Which Risk Factors Causally Influence Dementia? A Systematic Review of Mendelian Randomization Studies	Ku≈∫ma E, Hannon E, Zhou A, Lourida I, Bethel A, Levine DA, Lunnon K, Thompson-Coon J, Hypp√∂nen E, Llewellyn DJ.	J Alzheimers Dis	2018	10.3233/JAD-180013	PubMed	0	0	0	NA
553	29875125	Birthweight, Type 2 Diabetes Mellitus, and Cardiovascular Disease: Addressing the Barker Hypothesis With Mendelian Randomization	Zanetti D, Tikkanen E, Gustafsson S, Priest JR, Burgess S, Ingelsson E.	Circ Genom Precis Med	2018	10.1161/CIRCGEN.117.002054	PubMed	0	0	0	NA
554	29886720	Alcohol Intake and Risk of Ischemic and Haemorrhagic Stroke: Results from a Mendelian Randomisation Study	Christensen AI, Nordestgaard BG, Tolstrup JS.	J Stroke	2018	10.5853/jos.2017.01466	PubMed	0	0	0	NA
555	29891878	Genetically driven adiposity traits increase the risk of coronary artery disease independent of blood pressure, dyslipidaemia, glycaemic traits	Lv WQ, Zhang X, Fan K, Xia X, Zhang Q, Liu HM, Jiang BY, Zhang WD, Deng HW.	Eur J Hum Genet	2018	10.1038/s41431-018-0180-9	PubMed	0	0	0	NA
556	29890749	Advances in Photopletysmography Signal Analysis for Biomedical Applications	Moraes JL, Rocha MX, Vasconcelos GG, Vasconcelos Filho JE, de Albuquerque VHC, Alexandria AR.	Sensors (Basel)	2018	10.3390/s18061894	PubMed	0	0	0	NA
557	29961852	Improving the visualization, interpretation and analysis of two-sample summary data Mendelian randomization via the Radial plot and Radial regression	Bowden J, Spiller W, Del Greco M F, Sheehan N, Thompson J, Minelli C, Davey Smith G.	Int J Epidemiol	2018	10.1093/ije/dyy101	PubMed	0	0	0	NA
558	29968734	Author Correction: Causal Pathways from Blood Pressure to Larger QRS Amplitudes: a Mendelian Randomization Study	Van Der Ende MY, Hendriks T, Van Veldhuisen DJ, Snieder H, Verweij N, Van Der Harst P.	Sci Rep	2018	10.1038/s41598-018-27848-6	PubMed	0	0	0	NA
559	30039250	Mendelian randomization with a binary exposure variable: interpretation and presentation of causal estimates	Burgess S, Labrecque JA.	Eur J Epidemiol	2018	10.1007/s10654-018-0424-6	PubMed	0	0	0	NA
560	30075542	Association of early loss of primary functional patency of arteriovenous access with mortality in incident hemodialysis patients: A nationwide population-based observational study	Wu CK, Lin CH, Hsu CC, Tarng DC, Kor CT, Chen YC, Wu CL, Chang CC.	Medicine (Baltimore)	2018	10.1097/MD.0000000000011630	PubMed	0	0	0	NA
561	30137430	Relationship of genetic determinants of height with cardiometabolic and pulmonary traits in the Hispanic Community Health Study/Study of Latinos	Sofer T, Moon JY, Isasi CR, Qi Q, Shah NA, Kaplan RC, Kuniholm MH.	Int J Epidemiol	2018	10.1093/ije/dyy177	PubMed	0	0	0	NA
562	30153260	Influence of puberty timing on adiposity and cardiometabolic traits: A Mendelian randomisation study	Bell JA, Carslake D, Wade KH, Richmond RC, Langdon RJ, Vincent EE, Holmes MV, Timpson NJ, Davey Smith G.	PLoS Med	2018	10.1371/journal.pmed.1002641	PubMed	0	0	0	NA
563	30155705	A sample-in-digital-answer-out system for rapid detection and quantitation of infectious pathogens in bodily fluids	Yang H, Chen Z, Cao X, Li Z, Stavrakis S, Choo J, deMello AJ, Howes PD, He N.	Anal Bioanal Chem	2018	10.1007/s00216-018-1335-9	PubMed	0	0	0	NA
564	30169657	A comprehensive evaluation of the genetic architecture of sudden cardiac arrest	Ashar FN, Mitchell RN, Albert CM, Newton-Cheh C, Brody JA, M√ºller-Nurasyid M, Moes A, Meitinger T, Mak A, Huikuri H, Junttila MJ, Goyette P, Pulit SL, Pazoki R, Tanck MW, Blom MT, Zhao X, Havulinna AS, Jabbari R, Glinge C, Tragante V, Escher SA, Chakravarti A, Ehret G, Coresh J, Li M, Prineas RJ, Franco OH, Kwok PY, Lumley T, Dumas F, McKnight B, Rotter JI, Lemaitre RN, Heckbert SR, O'Donnell CJ…	Eur Heart J	2018	10.1093/eurheartj/ehy474	PubMed	0	0	0	NA
565	30179683	The prevalence of pre-diabetes and diabetes in the Kuwaiti adult population in 2014	Alkandari A, Longenecker JC, Barengo NC, Alkhatib A, Weiderpass E, Al-Wotayan R, Al Duwairi Q, Tuomilehto J.	Diabetes Res Clin Pract	2018	10.1016/j.diabres.2018.08.016	PubMed	0	0	0	NA
566	30218917	Quantitation of plasma and urine 3-hydroxyglutaric acid, after separation from 2-hydroxyglutaric acid and other compounds of similar ion transition, by liquid chromatography-tandem mass spectrometry for the confirmation of glutaric aciduria type 1	Simon GA, Wierenga A.	J Chromatogr B Analyt Technol Biomed Life Sci	2018	10.1016/j.jchromb.2018.09.007	PubMed	0	0	0	NA
567	30220432	Genetic Association of Albuminuria with Cardiometabolic Disease and Blood Pressure	Haas ME, Aragam KG, Emdin CA, Bick AG; International Consortium for Blood Pressure; Hemani G, Davey Smith G, Kathiresan S.	Am J Hum Genet	2018	10.1016/j.ajhg.2018.08.004	PubMed	0	0	0	NA
568	30223723	Acute Hypoxia and Chronic Ischemia Induce Differential Total Changes in Placental Epigenetic Modifications	Eddy AC, Chapman H, George EM.	Reprod Sci	2019	10.1177/1933719118799193	PubMed	0	0	0	NA
[truncated: 2,075 more rows]
